# Supplementary material for: The Stress and Adversity Inventory for Adults (Adult STRAIN) in German: An overview and initial validation
Source: PLoS One. 2019 May 9;14(5):e0216419. doi: 10.1371/journal.pone.0216419 (PMC6508721; doi:10.1371/journal.pone.0216419)
Supplement: S1 File — Dataset including variables on which the current study is based. (CSV) [file pone.0216419.s001.csv]

sex	age	ic	s_age	family	edu	ethnie	native_lang	german	height	weight	alcohol	smoking	psy_disorder	psy_pharma_ges	student	t0_ACE_1	t0_ACE_2	t0_ACE_3	t0_ACE_4	t0_ACE_5	t0_ACE_6	t0_ACE_7	t0_ACE_8	t0_ACE_9	t0_ACE_10	t0_ACE_sum	t0_ADSL_1	t0_ADSL_2	t0_ADSL_3	t0_ADSL_4	t0_ADSL_5	t0_ADSL_6	t0_ADSL_7	t0_ADSL_8	t0_ADSL_9	t0_ADSL_10	t0_ADSL_11	t0_ADSL_12	t0_ADSL_13	t0_ADSL_14	t0_ADSL_15	t0_ADSL_16	t0_ADSL_17	t0_ADSL_18	t0_ADSL_19	t0_ADSL_20	t0_ADSL_sum	t0_CTQ_1	t0_CTQ_2
0	27	1	26	1	6	4	1		190	72	1	1	0	0	1	0	0	0	0	0	0	0	1	0	0	1	1	1	1	2	1	1	0	1	0	0	1	0	0	0	0	0	1	1	1	1	13	1	4
0	30	1	25	3	7	4	1		190	83	1	0	0	0	1	0	0	0	0	0	0	0	0	0	0	0	0	0	0	0	0	0	1	0	0	0	1	0	0	0	0	0	0	1	0	0	3	1	5
1	21	1	22	1	5	4	1		164	49	0	0	0	1	2	0	0	0	0	0	0	0	0	0	0	0	1	0	0	0	1	1	0	2	1	1	2	1	0	1	0	1	2	1	0	0	15	1	4
1	43	1	43	3	6	4	1		174	68	0	0	0	0	2	0	0	1	1	0	1	0	0	0	0	3	0	0	0	0	0	1	0	0	0	0	0	0	0	0	0	1	1	1	0	0	4	1	5
1	23	1	23	1	6	4	1		164	56	1	0	0	0	2	0	0	0	0	0	0	0	0	0	0	0	0	0	0	0	0	0	0	2	0	0	0	1	0	0	0	1	0	2	0	0	6	1	5
1	19	1	18	1	5	4	1		173	66	1	0	0	0	2	0	0	0	0	0	0	0	0	0	0	0	1	0	1	1	1	2	1	2	0	0	2	2	1	2	0	2	1	1	0	0	20	1	5
1	25	1	23	2	7	4	1		165	55	0	0	0	0	1	0	0	0	0	0	1	0	0	0	0	1	1	0	2	2	2	3	2	3	1	1	2	3	2	2	0	2	0	2	1	2	33	1	3
1	23	1	19	1	6	4	1		165	50	0	0	0	0	2	0	0	0	0	0	0	1	0	0	0	1	1	0	2	2	1	2	2	3	2	2	2	1	1	1	0	2	1	2	1	3	31	1	4
1	29	1	29	2	7	4	1		180	86	1	0	0	0	1	0	0	0	0	0	0	0	0	0	0	0	1	0	0	2	1	0	2	2	0	2	0	2	0	0	1	2	0	0	0	0	15	1	5
1	26	1	24	1	6	4	1		170	50	1	1	1	0	2	0	0	0	0	0	0	0	0	0	0	0	0	1	2	2	1	2	2	3	3	3	0	1	1	3	0	0	0	3	0	1	28	1	5
1	23	1	23	1	6	4	1		178	72	1	0	0	0	2	0	0	0	0	0	0	0	0	0	0	0	1	0	0	0	1	1	0	2	0	0	0	2	1	0	0	2	2	2	0	0	14	1	5
1	25	1	25	1	6	4	0	4	178	76	0	0	0	0	1	0	0	0	0	0	1	0	1	0	0	2	2	0	2	2	3	2	2	2	0	1	1	1	3	3	0	2	0	1	0	3	30	1	5
0	76	1	70	6	5	4	1		165	70	0	0	0	0	3	0	0	0	0	0	0	0	0	0	0	0	0	0	0	0	0	0	0	0	0	0	0	0	0	1	0	0	0	0	0	0	1	2	5
0	26	1	23	1	6	1	0	12	167	59	0	0	0	0	2	1	1	0	1	0	1	0	0	1	0	5	2	0	1	1	1	0	1	2	0	2	1	2	1	0	0	1	0	1	0	1	17	1	4
1	23	1	23	1	5	4	1		172	85	1	0	0	0	2	0	0	0	0	0	0	0	0	0	0	0	0	0	0	0	1	0	0	0	0	0	2	0	0	0	0	1	1	0	0	1	6	1	5
1	27	1	24	1	6	4	1		164	52	0	0	1	1	2	0	0	0	0	0	0	0	0	0	0	0	0	0	0	1	1	0	0	1	0	1	1	1	0	1	0	0	0	0	0	1	8	1	4
1	50	1	35	3	3	4	1		165	58	1	1	1	1	1	0	0	0	1	0	0	0	0	0	0	1	1	0	0	2	1	1	2	2	0	0	3	2	3	2	0	2	2	2	2	2	29	1	1
1	40	1	38	3	6	4	0	27	170	64	0	0	0	0	3	0	0	1	0	0	0	1	1	0	0	3	0	0	0	1	0	0	0	2	0	0	1	1	0	0	0	2	0	0	0	0	7	2	3
1	54	1	54	3	3	4	1		164	80	1	1	0	0	3	0	0	0	0	0	0	0	0	0	0	0	2	0	1	2	2	1	2	1	0	0	0	1	1	1	0	2	0	0	0	1	17	1	3
1	25	1	25	2	6	4	1		165	63	0	0	0	0	1	0	0	0	0	0	0	0	0	0	0	0	0	0	0	0	1	0	1	0	0	0	0	0	1	0	0	0	0	0	0	1	4	1	5
0	23	1	30	1	4	4	1		185	90	1	1	0	0	2	0	0	0	1	0	0	0	1	1	0	3	1	0	0	1	2	1	1	2	2	1	1	1	2	2	1	1	0	1	2	1	23	1	5
1	25	1	30	1	5	5	1		159	59	0	1	0	0	1	1	1	1	0	0	1	0	0	0	0	4	3	3	1	1	2	3	2	2	3	3	3	2	1	2	1	3	3	3	2	1	44	1	3
0	25	1	16	2	5	4	1		174	68	0	1	0	0	2	0	0	0	0	0	1	0	0	1	0	2	0	1	1	1	0	0	0	0	0	1	0	1	2	1	0	2	0	1	1	1	13	1	4
1	24	1	21	1	6	4	1		168	51	0	0	0	0	1	1	0	0	0	0	1	0	0	0	0	2	1	0	1	0	0	0	1	3	0	0	2	0	1	1	0	0	0	0	0	0	10	1	3
1	26	1	25	3	5	4	1		158	78	0	0	0	0	1	0	0	0	0	0	0	0	0	0	0	0	2	2	1	2	1	1	2	1	0	0	3	2	1	0	0	2	1	1	0	1	23	1	5
1	26	1	23	1	7	4	1		170	67	0	0	0	0	1	0	0	0	0	0	1	0	0	0	0	1	1	0	0	1	2	1	0	1	0	0	0	0	0	1	1	0	0	1	1	0	10	1	4
1	22	1	20	1	5	4	1		164	64	0	0	0	0	2	0	0	0	0	0	0	0	0	1	0	1	2	0	1	3	2	1	0	3	1	1	0	2	1	2	0	2	0	1	1	1	24	1	5
0	54	1	30	3	3	4	1		188	86	0	0	0	0	1	0	0	0	0	0	0	0	0	0	0	0	0	0	0	3	0	0	0	3	0	0	0	1	0	0	0	1	0	0	0	0	8	1	2
1	25	1	25	1	7	4	1		156	53	0	0	0	0	1	0	0	0	0	0	0	0	0	0	0	0	0	1	0	1	1	0	2	2	0	0	1	1	1	0	0	1	0	0	0	1	12	1	5
1	58	1	58	3	3	4	1		170	60	1	0	1	1	1	0	0	0	0	1	1	1	0	1	0	4	1	3	1	3	3	1	3	1	0	0	3	3	3	0	0	2	0	1	0	0	28	4	3
0	34	1	28	2	5	4	1		174	85	1	1	0	0	1	0	0	0	0	0	0	0	0	0	0	0	1	0	1	0	0	1	1	1	0	0	1	1	1	0	1	1	0	1	0	2	13	1	5
1	26	1	21	2	6	4	1		181	70	1	1	0	0	1	0	0	0	0	0	0	0	0	0	0	0	0	0	0	0	0	0	0	2	0	0	1	1	1	0	0	2	0	0	0	0	7	1	5
1	22	1	21	1	5	4	1		170	64	1	0	0	0	2	0	0	0	0	0	0	0	1	1	0	2	0	0	0	0	0	0	0	0	0	0	0	0	0	0	0	0	0	0	0	0	0	1	5
0	26	1	30	2	7	4	1		176	70	1	0	0	0	1	0	0	0	0	0	0	0	0	0	0	0	0	1	1	0	0	0	0	2	0	0	0	1	0	0	0	1	0	0	0	1	7	1	5
0	54	1	60	3	9	4	1		186	83	0	0	1	0	1	1	0	0	0	0	0	0	0	0	0	1	0	0	1	3	0	1	2	2	1	0	2	2	1	0	1	3	0	0	0	1	20	1	2
1	22	1	19	2	5	4	1		172	57	0	0	0	0	2	1	1	0	1	0	0	0	0	1	0	4	0	2	1	1	1	1	1	1	0	0	1	1	1	2	0	1	0	1	1	1	17	3	3
0	32	1	28	2	5	4	1		172	70	1	0	0	0	2	0	0	0	0	0	0	0	0	0	0	0	1	2	0	0	2	0	2	0	0	1	0	2	2	0	0	2	0	1	0	2	17	1	5
0	20	1	18	1	5	4	1		186	86	0	1	0	0	2	0	0	0	1	0	0	0	0	0	0	1	0	0	1	0	1	0	0	0	0	0	1	0	1	2	1	1	0	1	0	0	9	1	5
1	29	1	29	2	5	4	1		174	65	0	0	0	0	3	0	0	0	0	0	1	0	1	1	0	3	1	0	0	0	0	0	1	0	0	0	1	0	0	0	0	0	0	0	0	0	3	1	5
1	25	1	23	2	7	4	1		168	60	0	0	0	0	1	0	0	0	0	0	0	0	0	0	0	0	1	1	0	1	1	0	0	2	0	1	1	1	0	0	1	0	0	0	1	1	12	1	5
1	44	1	30	3	4	4	1		165	94	0	0	0	0	1	0	0	0	0	0	0	0	0	0	0	0	0	0	0	0	0	0	0	0	0	0	0	0	0	0	0	0	0	0	0	0	0	1	4
1	25	1	25	2	7	4	1		174	52	1	0	0	0	1	0	0	0	0	0	0	0	0	0	0	0	0	2	0	0	0	0	1	2	0	0	2	0	1	0	0	0	0	1	0	0	9	1	5
1	58	1	48	3	3	4	1		163	57	1	0	1	1	1	1	1	1	1	0	1	1	1	1	0	8	0	0	0	0	1	1	1	1	0	1	2	1	1	0	0	0	0	1	0	0	10	1	4
1	23	1	23	1	6	4	1		170	52	0	0	0	0	2	0	0	1	0	0	1	0	0	0	0	2	0	1	0	0	0	1	1	0	0	1	1	1	0	1	0	1	0	1	0	0	9	1	5
1	20	1	20	2	5	4	1		178	61	1	0	0	0	2	0	0	0	0	0	0	0	0	0	0	0	0	0	1	0	0	1	0	1	0	0	1	0	0	0	0	0	1	1	0	0	6	1	5
0	60	1	52	5	2	4	1		172	80	0	0	0	0	1	0	0	0	0	0	0	0	0	0	0	0	2	0	0	3	0	0	1	1	1	0	0	1	1	0	1	1	0	1	0	1	14	2	4
0	70	1	65	3	3	4	1		173	72	1	0	0	0	3	1	1	0	1	0	1	0	0	0	0	4	1	0	0	0	0	0	0	0	0	0	0	0	0	0	0	0	0	0	0	0	1	3	4
1	25	1	32	5	3	4	1		161	65	0	0	1	0	1	1	1	0	0	0	0	0	0	0	0	2	0	0	1	1	1	2	2	2	0	0	2	2	0	1	1	2	0	0	0	2	19	1	5
1	18	1	18	1	5	4	1		176	60	0	0	0	0	2	0	0	0	0	0	0	0	0	0	0	0	2	0	1	2	2	1	0	3	2	0	0	2	0	3	1	2	1	1	0	2	25	1	5
1	23	1	30	1	5	4	1		170	57	0	0	0	0	2	1	1	0	0	0	0	0	0	1	0	3	1	0	0	2	2	1	3	3	1	2	2	2	1	0	1	2	0	1	1	3	28	1	5
1	21	1	21	2	5	4	1		164	58	1	0	0	0	2	0	0	0	0	0	0	0	0	0	0	0	0	0	0	1	1	0	0	1	0	0	1	0	0	0	0	0	0	0	0	1	5	1	5
1	19	1	22	2	5	4	1		159	62	0	0	0	0	2	0	0	0	0	0	0	0	0	0	0	0	2	1	0	1	1	0	2	2	0	0	1	1	1	0	0	1	1	0	0	1	15	1	5
1	18	1	18	1	5	4	0	3	163	50	0	0	0	0	2	0	0	0	0	0	0	0	0	0	0	0	1	2	0	2	0	1	0	0	0	1	0	1	0	0	1	0	0	1	0	0	10	1	5
1	25	1	25	2	6	4	1		160	63	0	0	0	0	2	0	0	0	0	0	0	0	0	0	0	0	0	0	0	0	0	0	0	1	0	0	1	0	0	0	0	0	0	0	0	1	3	1	5
0	18	1	20	1	5	4	1		183	76	0	0	0	0	2	0	0	0	0	0	0	0	0	0	0	0	0	2	2	0	2	2	2	2	0	0	3	2	2	1	0	3	0	0	0	2	25	1	4
1	46	1	36	3	8	4	1		174	77	0	0	1	1	1	1	1	1	1	1	1	0	0	0	0	6	2	0	1	0	0	2	0	2	0	0	0	2	0	1	0	2	0	0	0	0	12	5	2
0	57	1	57	3	2	4	0	37	182	99	1	0	0	0	1	0	0	0	0	0	0	0	0	0	0	0	0	0	0	0	1	0	1	1	1	0	2	0	0	0	0	1	0	0	0	0	7	3	1
1	19	1	19	2	5	4	1		160	67	0	0	0	0	2	0	0	0	0	0	0	0	0	0	0	0	1	0	0	0	1	0	0	0	0	1	0	0	1	0	0	0	0	0	0	0	4	1	5
0	30	1	22	1	5	4	1		183	75	1	1	0	0	2	0	0	0	0	0	0	0	0	1	0	1	0	1	0	1	2	1	0	1	0	0	0	2	0	0	0	2	0	0	0	0	10	1	4
1	22	1	25	2	4	4	1		162	70	0	0	0	0	2	0	0	1	1	1	1	1	1	1	1	8	0	0	0	1	1	1	1	1	0	0	1	1	1	0	0	1	0	0	0	0	9	3	2
0	45	1	39	3	2	4	1		178	90	1	0	0	0	1	0	0	0	0	0	0	0	0	0	0	0	1	0	0	0	0	1	1	0	0	0	0	1	0	0	0	1	0	0	0	0	5	1	5
1	21	1	21	1	5	4	1		162	44,6	0	0	0	0	2	0	0	0	0	0	0	0	0	0	0	0	0	0	2	3	2	2	2	2	0	1	3	2	0	1	0	2	0	0	0	0	22	5	5
1	19	1	19	1	5	4	1		163	55	0	0	0	0	2	0	0	0	0	0	0	0	0	0	0	0	0	0	0	0	0	0	0	2	0	0	1	0	0	0	0	0	1	1	0	1	6	1	5
1	52	1	45	3	3	1	0	32	165	85	0	0	0	0	1	0	0	0	1	0	0	0	1	0	0	2	1	0	0	1	2	0	1	1	0	1	1	1	0	0	0	2	0	0	0	0	11	3	1
1	23	1	23	1	5	4	1		152	52	0	0	0	0	1	0	0	0	0	0	0	0	0	0	0	0	0	2	1	1	2	1	1	1	1	0	2	1	0	1	0	1	2	1	0	1	19	1	5
1	48	1	40	3	5	4	1		168	80	1	0	0	0	1	0	0	0	0	0	0	0	0	0	0	0	0	0	0	1	0	0	0	1	0	0	1	1	0	0	0	1	0	0	0	0	5	1	5
1	23	1	21	1	6	4	1		167	57	1	1	0	0	2	0	0	0	1	0	0	0	0	1	0	2	0	0	0	0	2	1	1	2	0	1	1	0	0	1	0	1	1	1	0	2	14	2	4
1	23	1	23	1	5	4	1		165	55	1	0	0	0	2	0	0	0	0	0	0	0	0	0	0	0	1	0	1	2	3	1	0	2	0	1	1	1	0	0	0	1	1	1	0	0	16	1	5
1	31	1	31	1	6	4	1		169	48	1	0	0	0	2	0	0	0	0	0	0	0	0	0	0	0	0	0	0	0	0	0	0	0	0	0	0	0	0	0	0	0	0	0	0	0	0	1	5
1	36	1	35	3	5	4	1		164	55	0	0	0	0	1	0	0	0	0	0	1	0	1	1	0	3	0	0	0	0	0	0	0	1	0	0	1	0	0	0	0	0	0	0	0	0	2	1	5
1	23	1	28	1	6	4	1		168	55	0	1	0	0	2	0	0	0	1	0	0	0	0	0	0	1	1	0	0	0	0	1	1	0	0	1	1	0	0	0	0	0	0	1	0	0	6	1	4
1	19	1	18	1	5	4	1		164	48	0	0	0	0	2	1	0	0	1	0	1	0	0	1	0	4	1	1	0	0	1	0	0	0	0	0	1	0	0	1	0	0	0	0	0	0	5	1	4
1	26	1	30	1	3	4	1		168	84	0	1	0	0	1	0	0	0	1	0	0	0	1	0	0	2	1	1	3	2	2	3	3	1	1	3	2	2	1	1	1	2	2	3	2	2	38	1	2
1	19	1	19	2	5	1	1		165	50	0	1	0	0	2	0	0	1	0	0	0	0	0	0	0	1	1	0	0	0	1	0	1	0	0	1	3	0	0	0	1	0	0	0	1	1	10	1	5
1	18	1	18	1	5	4	1		173	73	0	0	0	0	2	0	0	0	0	0	0	0	0	0	0	0	2	0	1	1	1	1	3	2	0	1	0	2	0	1	0	1	0	1	0	3	20	1	5
1	23	1	20	1	6	4	0	21	160	58	0	0	0	0	2	0	0	0	0	0	1	0	1	0	0	2	1	0	0	0	0	0	1	0	0	1	0	1	0	1	0	0	0	0	1	0	6	1	4
0	25	1	23	1	6	4	1		188	75	1	1	0	0	2	0	0	0	0	0	0	0	1	1	0	2	0	0	0	0	1	1	1	1	0	1	1	1	0	1	0	1	0	1	0	1	11	1	4
1	22	1	23	2	3	4	1		158	73	0	0	0	0	2	0	0	0	0	0	0	0	0	0	0	0	0	1	2	2	3	2	1	3	0	1	1	2	2	1	0	1	1	2	0	2	27	5	5
1	24	1	25	1	7	4	1		169	58	1	0	0	0	1	0	0	0	0	0	0	0	0	0	0	0	0	0	0	0	0	0	0	2	0	0	1	0	0	0	0	0	0	0	0	0	3	1	5
1	23	1	25	1	7	4	1		170	80	0	0	0	0	1	0	0	0	0	0	0	0	0	1	0	1	0	0	0	1	1	0	1	0	0	0	0	0	0	1	0	0	0	0	0	1	5	1	5
1	44	1	35	5	5	4	1		168	63	0	0	0	0	1	0	0	0	0	0	0	0	0	0	0	0	0	0	0	0	0	0	0	1	0	0	1	1	0	0	0	2	0	0	0	1	6	1	5
0	61	1	58	3	8	4	1		178	84	1	0	0	0	1	1	0	0	0	1	1	0	1	0	0	4	0	0	1	0	1	1	2	2	0	1	1	2	0	0	1	1	0	0	0	1	14	1	5
1	25	1	20	2	6	4	1		174	65	0	0	0	0	2	0	0	0	0	0	0	0	0	0	0	0	0	0	0	0	0	0	0	1	0	0	1	1	1	0	0	1	0	1	0	1	7	1	5
1	19	1	20	1	5	4	1		168	58	1	0	0	0	2	0	0	0	0	0	0	0	0	0	0	0	0	1	0	0	1	0	0	0	0	0	2	0	0	1	0	0	1	1	0	0	7	1	5
1	18	1	20	1	5	4	0	4	165	49	1	1	0	0	2	0	0	0	0	0	1	0	1	0	0	2	1	1	1	0	2	1	1	1	0	0	3	1	1	2	0	1	1	1	1	1	20	1	4
0	26	1	26	2	6	5	1		174	73	0	0	0	0	2	0	0	0	1	0	1	0	0	0	0	2	0	0	0	2	2	1	0	3	0	0	1	3	1	1	0	3	0	0	0	1	18	1	4
1	23	1	23	1	5	4	1		164	60	0	0	0	0	2	0	0	0	0	0	0	0	0	0	0	0	1	0	0	0	0	0	0	2	0	2	0	1	0	1	0	0	1	0	0	0	8	1	5
1	55	1	48	5	7	4	1		176	105	0	0	0	0	1	1	0	1	0	0	0	0	0	1	0	3	0	0	0	0	1	0	0	0	0	0	1	1	2	1	0	0	0	0	0	0	6	1	5
1	25	1	24	1	7	4	1		178	78	0	0	0	0	3	0	0	0	1	0	0	0	0	0	0	1	1	0	1	0	1	1	1	2	0	1	1	2	0	0	0	2	1	1	0	1	16	1	4
1	19	1	17	1	5	4	1		164	56	0	0	0	0	2	0	0	0	0	0	0	0	0	0	0	0	0	1	0	1	2	1	2	2	0	0	1	0	0	1	1	1	1	1	1	2	18	1	5
1	52	1	30	3	7	4	1		173	90	0	0	0	0	1	0	0	0	0	0	0	0	0	0	0	0	0	0	1	0	0	0	0	0	0	0	1	0	0	0	0	0	0	0	0	0	2	1	5
1	23	1	23	1	6	4	1		163	53	1	1	0	0	2	0	0	0	0	0	0	0	0	0	0	0	0	0	0	1	0	1	1	1	0	1	1	0	0	1	0	0	0	1	0	0	8	1	4
1	28	1	23	1	5	4	1		156	56	0	1	0	0	2	0	0	0	0	0	1	0	0	0	0	1	0	0	1	3	1	1	1	2	0	1	1	2	1	0	0	2	0	1	0	0	17	1	5
1	18	1	19	1	5	4	1		168	64	0	0	0	0	2	0	0	0	1	0	1	0	0	0	0	2	0	1	2	2	3	2	1	2	0	0	2	2	0	2	0	1	0	1	1	3	25	1	5
0	33	1	28	2	7	4	1		181	81	1	0	0	0	1	0	0	0	0	0	0	0	0	0	0	0	1	0	0	0	1	0	0	0	0	0	1	0	1	1	0	0	0	0	0	2	7	1	5
1	26	1	30	2	6	4	1		160	52	1	0	0	0	1	0	0	0	0	0	0	0	0	0	0	0	0	0	0	2	1	0	0	1	0	0	0	1	2	0	0	1	0	0	0	2	10	1	5
0	23	1	20	1	4	4	1		178	86	0	1	0	0	2	0	0	0	0	0	0	0	0	0	0	0	0	0	0	1	1	1	2	0	0	1	0	0	0	0	0	0	1	1	0	1	9	1	5
1	20	1	18	1	5	4	1		179	61	0	0	1	0	2	0	0	0	0	0	0	0	1	1	0	2	1	1	1	1	2	2	2	2	0	2	1	1	1	1	0	1	1	1	1	1	23	1	5
1	19	1	20	1	5	4	1		171	60	0	0	0	0	2	0	0	1	0	0	1	0	0	0	0	2	0	0	1	1	1	0	1	1	0	0	1	1	1	1	1	0	0	0	1	1	12	1	5
1	20	1	20	1	5	4	1		167	63	0	0	0	0	2	0	0	0	1	0	0	0	0	1	0	2	0	0	1	2	2	2	0	3	1	0	1	3	2	2	0	2	0	1	0	1	23	1	3
1	27	1	25	2	7	4	1		167	58	1	0	0	0	1	0	0	1	0	0	1	1	0	1	0	4	1	0	1	1	2	1	1	2	0	0	1	2	2	2	0	2	1	1	0	1	21	1	4
0	55	1	40	3	7	4	1		180	90	1	0	0	0	1	0	0	0	0	0	0	0	0	0	0	0	0	0	0	3	0	0	1	3	0	0	0	3	0	0	0	3	0	0	0	0	13	1	5
0	28	1	26	1	5	4	1		183	104	1	1	0	0	2	0	0	0	0	0	0	0	0	0	0	0	2	0	0	0	0	0	1	2	0	1	1	2	1	1	0	3	0	0	0	1	15	1	4
1	37	1	32	2	3	4	1		164	68	1	0	0	0	1	0	0	0	0	0	0	0	0	0	0	0	0	0	1	0	1	1	0	1	0	0	1	0	0	0	0	1	1	1	0	2	10	1	5
1	20	1	20	2	5	4	1		174	65	0	0	0	0	2	0	0	1	0	0	0	0	0	0	0	1	0	0	1	1	1	2	1	1	0	1	2	1	0	0	0	0	0	2	0	1	14	1	5
1	22	1	20	1	5	4	1		157	54	0	0	1	1	2	0	0	0	1	0	1	0	1	1	0	4	0	0	1	1	1	0	1	0	0	0	3	0	0	0	0	0	0	1	0	1	9	1	5
0	22	1	20	1	5	4	1		185	81	1	0	0	0	2	0	0	0	0	0	1	0	0	0	0	1	0	0	0	2	1	1	1	2	0	1	1	1	0	1	0	2	0	0	0	2	15	1	5
0	35	1	30	3	5	4	1		177	76	1	0	0	0	1	0	0	0	0	0	0	0	0	0	0	0	2	0	0	0	1	1	0	1	1	0	2	1	0	0	0	1	0	0	0	1	11	1	5
0	27	1	25	1	6	4	1		175	72	1	0	0	0	2	0	0	0	0	0	0	0	0	1	1	2	0	1	0	1	1	0	0	2	0	0	1	0	0	0	0	1	0	0	0	0	7	5	4
1	21	1	21	2	5	4	1		167	75	0	0	0	0	2	0	0	0	0	0	0	0	1	0	0	1	0	1	0	1	1	1	0	1	0	1	2	1	0	0	0	0	0	1	0	1	11	1	5
1	18	1	25	2	5	4	1		167	50	0	0	0	0	2	0	0	0	0	0	0	0	0	0	0	0	1	2	1	1	1	0	1	2	0	1	1	1	2	1	0	0	0	0	0	2	17	1	5
1	31	1	29	2	7	4	1		168	66	0	0	0	0	2	1	0	0	0	0	1	0	0	1	0	3	0	0	0	0	1	1	0	0	0	0	1	0	0	0	0	0	0	0	0	0	3	1	4
1	21	1	22	2	5	4	1		178	63	0	0	0	0	2	1	0	1	1	0	1	0	0	1	0	5	0	3	1	0	2	2	0	2	0	2	3	1	0	0	0	1	0	2	0	0	19	1	4
1	18	1	21	1	5	4	1		173	70	1	0	1	1	2	0	0	0	0	0	0	0	0	1	0	1	2	0	3	1	1	2	2	1	0	1	1	2	0	1	0	2	2	2	1	0	24	1	4
1	28	1	25	3	6	4	1		162	60	0	0	1	1	2	1	0	0	0	0	1	1	1	1	0	5	0	0	2	0	1	1	0	3	0	1	1	1	0	0	0	1	1	1	1	0	14	1	5
1	21	1	20	2	5	4	1		173	71	0	0	0	0	2	0	0	0	0	0	0	0	0	0	0	0	1	1	0	2	0	0	0	1	0	1	1	1	1	1	0	1	1	1	0	0	13	1	5
1	22	1	28	3	5	4	1		175	60	0	0	0	0	2	0	0	0	0	0	0	0	0	0	0	0	0	0	0	0	1	1	1	0	0	0	0	0	0	0	0	0	0	1	0	1	5	1	5
1	28	1	18	1	5	4	1		176	95	1	1	1	0	2	1	0	0	0	0	0	0	0	0	0	1	1	0	1	1	0	1	0	1	0	1	1	2	0	1	0	1	1	1	1	0	14	5	5
0	22	1	19	1	5	4	1		160	45	0	0	0	0	2	0	0	0	0	0	1	0	0	0	0	1	0	2	0	0	1	0	0	2	0	1	2	1	1	1	0	2	0	0	0	0	13	1	5
1	20	1	20	2	5	4	1		175	68	1	0	0	0	2	0	0	0	0	0	0	0	0	0	0	0	0	0	0	0	1	0	2	1	0	0	0	0	0	0	0	0	0	0	0	1	5	1	5
1	19	1	25	1	5	2	0	14	160	62	0	0	0	0	2	1	1	1	1	0	0	0	0	1	0	5	0	0	2	2	1	2	1	2	0	0	2	2	2	3	1	3	1	2	0	2	28	1	3
1	33	1	30	2	6	4	1		164	65	0	0	0	0	2	0	0	0	0	0	0	0	0	0	0	0	0	1	0	2	1	1	0	1	0	1	1	0	1	0	1	1	0	0	0	0	11	1	5
1	26	1	23	2	7	4	1		168	47	1	1	1	1	1	0	0	0	1	0	0	0	0	1	0	2	2	0	1	2	1	2	3	3	1	3	1	2	1	2	1	2	0	2	2	1	32	1	3
1	50	1	40	1	7	4	1		162	64	1	0	0	0	1	1	0	0	1	0	0	0	1	1	0	4	1	0	0	1	1	1	1	2	1	1	2	3	0	1	0	2	0	1	1	1	20	1	4
0	60	1	60	6	3	4	1		180	107	0	1	0	1	3	0	0	0	0	0	0	0	0	1	0	1	0	0	1	1	0	1	1	2	1	0	0	2	0	1	0	2	0	0	2	0	14	1	4
1	20	1	18	1	5	4	1		164	53	0	0	0	0	2	0	0	0	0	0	0	0	0	0	0	0	0	0	0	1	2	0	0	1	0	0	0	0	0	0	0	0	0	0	0	0	4	1	5
1	27	1	27	2	6	4	1		170	90	0	0	0	0	2	1	0	0	1	1	1	0	1	1	0	6	0	0	0	0	0	0	0	2	0	1	2	2	2	0	0	2	0	0	0	0	11	3	4
0	21	1	21	1	5	4	1		175	68	0	0	0	0	2	0	0	0	0	0	0	0	0	0	0	0	0	0	0	0	0	0	0	3	0	0	0	0	0	0	0	0	0	0	0	0	3	1	5
1	19	1	18	1	5	4	1		176	65	0	0	0	0	2	1	1	0	1	0	0	0	0	0	0	3	2	0	0	1	2	0	1	0	0	0	0	0	0	0	2	0	0	0	1	1	10	1	4
1	19	1	17	1	5	4	1		162	58	0	0	0	0	2	0	0	0	0	0	0	0	0	1	0	1	0	0	1	2	2	1	1	1	0	1	2	1	1	1	0	1	0	0	0	1	16	1	5
1	24	1	28	2	7	4	1		158	58	0	0	0	0	2	1	0	0	0	0	0	1	1	1	0	4	0	0	0	1	0	0	0	0	0	0	0	1	1	0	0	1	0	1	0	0	5	1	4
1	23	1	20	1	6	4	1		165	58	0	0	0	0	1	0	0	0	0	0	0	0	0	0	0	0	1	1	0	1	1	0	0	1	0	1	2	1	0	0	0	0	0	1	0	1	11	1	5
0	26	1	26	2	3	4	1		183	65	1	0	0	0	1	0	0	0	0	0	1	0	0	0	0	1	1	1	0	1	1	0	2	1	0	0	2	1	2	0	1	1	0	0	0	2	16	1	5
1	29	1	21	1	4	4	1		167	53	0	1	1	0	1	1	1	1	1	0	0	1	1	1	0	7	0	2	2	3	1	1	1	2	2	2	1	2	2	3	1	3	1	1	0	3	33	1	4
1	22	1	25	2	3	4	1		164	60	0	0	0	0	1	0	0	0	0	0	0	0	0	0	0	0	1	1	2	2	2	2	1	2	1	2	2	2	2	1	0	1	1	1	0	2	28	1	4
1	22	1	20	1	5	4	1		160	64	0	0	0	0	2	1	0	0	0	0	0	0	0	1	0	2	1	0	0	0	0	1	1	1	0	1	2	1	0	1	0	1	2	2	0	1	15	1	4
1	32	1	25	3	7	4	1		168	50	0	0	1	0	1	0	0	0	0	0	0	0	0	0	0	0	1	0	2	1	1	1	1	2	2	1	0	1	3	3	2	1	1	1	2	0	26	1	5
1	22	1	80	1	6	4	1		164		0	0	0	0	2	0	0	1	1	0	1	0	0	0	0	3	1	0	0	0	1	0	1	1	0	0	1	0	0	0	1	1	0	0	0	1	8	1	5
0	24	1	21	1	4	4	1		187	95	1	0	0	0	2	0	0	0	0	0	1	0	0	0	0	1	1	1	0	1	0	0	0	2	0	0	1	1	1	0	0	0	0	0	1	0	9	1	4
0	23	1	21	2	5	4	1		180	68	0	0	0	0	2	0	0	0	0	0	0	0	0	0	0	0	1	0	0	0	0	1	1	0	0	0	0	0	0	0	0	1	0	0	0	1	5	1	5
1	19	1	18	2	5	4	1		160	50	0	0	0	0	2	0	0	0	0	0	0	0	0	0	0	0	0	1	0	1	2	0	0	2	0	0	2	1	0	0	0	1	0	0	0	0	10	5	5
1	57	1	57	4	5	4	1		166	62	0	0	1	1	1	0	1	0	1	0	1	0	0	1	0	4	0	0	0	0	0	0	0	2	0	0	0	1	0	0	0	2	0	0	0	0	5	3	3
1	38	1	28	5	3	5	0	0	158	80	0	1	0	0	1	0	0	1	0	0	0	0	1	0	0	2	0	0	1	1	1	2	0	2	2	2	1	1	0	1	0	2	0	1	0	1	18	1	5
1	33	1	25	3	3	4	1		165	55	0	0	1	0	1	1	0	0	1	0	0	0	0	0	0	2	1	0	0	1	1	0	1	1	0	1	3	1	2	0	0	1	0	1	1	2	17	1	3
0	25	1	23	1	7	6	1		190	72	1	0	0	0	1	0	0	0	0	0	0	0	0	0	0	0	1	0	1	1	0	0	1	2	0	0	1	2	1	0	0	2	0	0	1	1	14	1	5
0	80	1	60	3	7	4	1		180	72	1	0	0	0	3	0	0	0	0	0	0	0	0	0	0	0	1	0	0	1	0	0	0	0	0	0	1	0	0	0	0	1	0	1	0	0	5	1	5
1	53	1	45	5	5	4	1		174	66	1	0	0	0	1	1	0	0	0	0	0	0	0	1	0	2	2	0	1	1	1	1	1	2	0	2	1	1	0	1	0	2	1	1	0	0	18	1	3
1	27	1	25	1	3	4	1		168	63	0	0	1	1	1	0	0	0	0	0	0	0	0	0	0	0	1	1	0	2	2	1	2	1	1	1	2	1	2	2	0	1	0	1	1	3	25	1	5
1	67	1	50	1	2	4	1		186	86	0	1	0	0	3	0	0	1	0	1	0	0	1	0	1	4	0	0	1	0	1	0	1	3	0	0	3	0	0	0	0	0	0	0	0	2	11	4	3
1	20	1	22	1	5	4	1		175	59	0	0	0	0	2	0	0	0	0	0	0	0	0	0	0	0	0	0	0	0	2	1	0	0	0	0	0	0	0	1	0	0	0	1	0	0	5	1	5
0	57	1	60	3	2	4	1		174	105	1	1	0	0	1	0	0	0	1	0	0	0	0	0	0	1	1	1	2	1	2	1	2	2	1	1	2	2	2	2	1	1	1	1	0	1	27	1	2
1	19	1	17	2	5	4	1		171	63	0	0	0	0	2	0	0	0	0	0	0	0	0	0	0	0	1	0	0	0	1	0	1	1	0	1	1	0	0	0	0	1	1	1	0	0	9	1	5
0	23	1	26	1	5	4	1		183	80	0	0	0	0	2	0	0	0	0	0	0	0	0	0	0	0	0	1	0	0	1	2	2	2	0	0	2	1	1	0	0	2	1	1	0	0	16	2	3
0	40	1	37	3	4	4	1		184	88	0	0	0	0	1	0	0	0	0	0	1	0	0	0	0	1	0	0	0	0	0	0	1	3	0	0	3	1	0	0	0	0	0	0	0	0	8	1	5
0	32	1	32	3	4	4	1		176	78	1	1	0	0	1	0	0	0	1	0	0	0	0	0	0	1	0	1	1	1	3	1	1	2	0	1	0	1	0	1	0	1	1	2	0	0	17	1	5
0	55	1	58	3	7	4	1		178	76	0	0	0	0	1	0	0	0	0	0	0	0	0	0	0	0	1	0	0	1	1	0	1	2	0	0	0	2	0	1	0	1	0	0	0	1	11	2	3
1	20	1	19	2	5	4	1		156	50	0	0	0	0	2	0	0	0	0	0	0	0	0	0	0	0	0	1	1	2	1	0	0	1	0	1	2	0	0	1	0	0	1	1	0	0	12	1	1
0	55	1	55	3	7	4	1		193	94	1	0	0	0	1	0	0	0	0	0	0	0	0	0	0	0	0	0	0	0	1	0	1	2	0	0	1	1	0	0	0	2	0	0	0	0	8	1	5
1	48	1	43	3	3	6	1		165	66	0	0	0	0	1	1	1	1	1	1	0	1	1	1	0	8	1	0	0	0	0	0	0	0	0	1	0	0	0	0	1	0	1	1	0	1	6	3	1
1	18	1	18	2	5	4	1		165	61	1	0	0	0	2	0	0	0	0	0	0	0	0	0	0	0	1	1	1	1	1	1	1	1	0	1	1	1	0	0	0	1	0	1	1	1	15	1	5
0	31	1	29	3	2	6	1		175	90	0	0	0	0	1	0	0	0	0	0	0	0	1	1	0	2	0	0	0	0	0	0	0	0	0	0	0	0	0	0	0	0	0	0	0	0	0	1	5
1	46	1	46	3	5	4	1		182	90	0	0	0	0	1	0	0	0	0	0	0	0	0	1	0	1	0	0	0	0	0	0	1	0	0	0	1	1	0	0	0	1	0	1	0	0	5	1	5
0	67	1	55	3	6	6	1		180	82	0	0	0	0	3	0	0	0	0	0	0	0	0	0	0	0	1	0	0	0	0	0	0	0	0	1	0	0	0	0	0	0	0	0	0	0	2	1	5
1	36	1	32	2	5	4	1		173	57	1	1	0	0	2	1	1	0	1	0	1	0	0	1	0	5	0	0	1	1	1	0	1	0	0	0	0	2	2	1	0	2	0	0	0	1	12	1	3
1	29	1	24	1	6	4	0	21	170	58	0	0	0	0	2	0	0	0	0	0	0	0	0	0	0	0	0	0	0	1	1	1	0	2	0	0	0	1	0	1	0	1	1	1	0	1	11	1	5
1	19	1	20	1	5	4	1		168	56	1	0	0	0	2	0	0	0	0	0	0	0	0	0	0	0	0	0	0	2	1	0	1	2	0	0	2	1	0	0	1	1	0	0	0	0	11	1	5
0	24	1	24	1	5	4	1		166	62	0	0	0	1	2	0	0	0	1	0	1	0	0	1	0	3	1	0	2	1	2	2	3	2	0	1	1	1	0	2	0	2	1	1	0	1	23	1	2
1	22	1	24	2	6	4	1		170	63	0	0	0	0	2	0	0	0	0	0	0	0	0	0	0	0	0	0	0	0	2	1	1	1	0	0	0	2	1	1	0	2	0	1	0	1	13	1	4
0	27	1	21	2	5	4	1		165	70	0	0	1	0	2	0	0	1	0	0	0	0	0	0	0	1	1	0	2	1	2	2	2	1	1	2	1	1	1	3	0	0	1	2	1	2	26	1	5
1	26	1	21	1	6	4	1		155	60	0	0	0	0	2	0	0	0	0	0	0	0	0	1	0	1	1	2	1	1	2	2	2	1	1	1	0	2	0	2	1	3	1	2	1	1	27	1	5
0	60	1	60	3	6	4	1		181	86	0	0	1	1	1	0	0	0	0	0	0	0	1	0	0	1	1	0	0	0	0	1	0	1	0	1	1	1	0	0	1	2	0	0	1	0	10	1	4
1	25	1	24	2	6	4	1		170	58	0	0	0	0	2	0	0	0	0	0	0	0	0	0	0	0	0	0	0	1	2	0	1	1	0	0	1	1	0	0	0	1	0	1	0	2	11	1	5
1	20	1	20	1	5	4	1		176	66	0	0	0	0	2	1	1	1	1	0	0	0	0	1	0	5	2	0	0	0	1	0	0	2	0	0	0	0	1	0	0	0	0	0	1	0	7	1	5
1	25	1	24	2	3	4	1		153	58	0	0	0	0	1	0	0	0	0	0	1	0	0	0	0	1	1	0	0	0	1	1	1	2	0	1	0	1	0	0	0	1	0	0	0	0	9	1	5
1	22	1	25	1	5	4	1		171	58	0	0	0	0	2	0	0	0	0	0	0	0	0	0	0	0	0	0	0	0	0	0	0	1	0	0	1	1	0	1	0	1	0	0	0	0	5	1	5
1	27	1	27	3	3	4	1		153	50	0	0	1	1	1	1	1	1	1	1	1	1	1	0	1	9	3	3	3	3	3	3	3	2	3	3	3	3	1	3	2	2	2	2	3	2	52	5	2
1	58	1	45	3	5	4	1		174	62	1	0	0	0	1	0	0	0	0	0	0	0	0	0	0	0	0	0	0	0	0	0	0	0	0	0	1	0	1	0	0	1	1	0	0	0	4	1	4
1	22	1	19	1	5	4	1		163	56	0	0	0	0	2	0	0	0	0	0	0	0	0	0	0	0	1	0	0	0	1	1	1	1	1	1	1	1	0	1	0	1	0	0	0	2	13	1	4
1	42	1	35	1	3	4	1		170	56	0	0	0	0	1	0	0	0	0	0	0	0	0	1	0	1	1	0	0	0	2	1	1	2	0	2	3	2	0	1	0	1	0	1	0	1	18	1	4
0	26	1	23	2	6	4	1		185	78	0	0	0	0	2	0	0	0	0	0	0	0	0	0	0	0	0	0	0	1	2	1	1	2	0	0	0	1	0	0	0	2	0	0	0	1	11	1	5
1	20	1	22	2	5	4	1		175	65	0	1	0	0	2	1	0	0	0	0	1	0	0	1	0	3	0	0	0	0	1	1	1	1	1	2	1	0	0	1	0	1	1	1	1	0	13	1	5
1	29	1	25	3	3	4	1		158	77	0	0	0	0	1	0	0	1	0	0	0	0	0	1	0	2	1	0	0	1	0	0	1	0	0	1	1	1	1	0	0	0	1	1	0	0	9	1	4
1	24	1	22	1	6	4	1		165	74	0	0	0	0	2	0	0	0	0	0	0	0	0	0	0	0	2	0	0	1	1	1	0	1	0	1	1	0	0	1	0	0	1	1	0	1	12	1	5
0	28	1	23	2	7	4	1		184	79	0	0	0	0	1	0	0	0	0	0	1	0	0	0	0	1	0	0	0	0	1	0	1	1	0	1	3	1	0	1	0	0	0	0	0	0	9	1	5
1	51	1	40	3	5	4	1		165	62	0	0	0	0	1	0	0	0	0	0	0	0	0	0	0	0	0	1	0	0	1	0	1	0	0	0	1	0	1	0	1	0	0	0	0	1	7	1	4
0	26	1	25	1	6	2	1		172	72	0	0	0	0	2	0	0	0	1	0	0	0	0	1	0	2	1	0	0	2	0	1	0	1	0	1	2	1	0	1	0	2	0	1	0	0	13	1	3
0	25	1	25	1	6	4	1		173	64	1	0	0	0	2	0	0	0	0	0	0	0	0	0	0	0	2	2	1	1	2	1	2	2	0	0	1	1	1	2	0	2	0	1	0	1	22	1	5
1	24	1	20	2	5	4	1		172	60	0	0	0	0	2	0	0	0	0	0	1	0	0	0	0	1	1	0	2	2	3	3	3	2	1	0	2	2	1	3	0	3	2	3	2	3	38	1	3
0	53	1	50	3	2	4	1		181	105	1	0	0	0	1	0	0	0	0	0	0	0	0	0	0	0	0	0	0	0	0	0	1	1	0	1	1	1	0	0	0	1	0	0	0	0	6	1	5
0	54	1	40	3	4	4	1		188	90	0	0	0	0	1	0	0	1	0	0	0	0	0	0	0	1	1	0	0	1	0	0	3	1	1	1	0	1	0	1	2	2	0	1	1	0	16	1	5
1	33	1	29	1	6	4	1		181	68	0	0	0	0	2	0	0	0	0	0	0	0	0	0	0	0	1	1	1	1	0	2	1	1	0	0	0	2	0	2	0	2	0	2	1	0	17	1	5
0	44	1	35	3	7	4	1		183	74	1	0	0	0	1	0	0	0	0	0	0	0	0	0	0	0	0	0	0	0	1	0	1	2	0	0	0	0	0	0	1	0	0	0	0	0	5	1	5
1	21	1	18	1	4	4	1		169	87	0	0	1	1	3	1	0	0	1	0	1	0	0	1	0	4	1	0	3	2	1	3	2	0	1	1	3	2	1	3	1	2	2	3	1	1	33	1	3
1	20	1	25	1	5	4	1		170	50	0	0	0	0	2	0	0	0	0	0	0	0	0	1	0	1	0	1	2	3	3	2	3	2	2	1	3	3	2	3	1	3	0	3	3	3	43	1	5
1	29	1	34	2	6	4	1		169	56	0	0	0	0	2	0	0	0	0	0	0	0	1	0	0	1	2	0	1	2	2	3	3	2	1	2	2	3	1	1	0	3	1	3	1	2	35	1	5
1	22	1	18	2	5	4	1		157	63	0	1	0	0	2	1	0	0	1	0	1	1	0	1	0	5	0	0	0	0	1	0	2	2	0	0	2	1	0	1	1	2	0	1	0	1	14	1	5
0	26	1	26	1	5	4	1		188	75	0	1	0	0	1	0	0	0	0	0	0	0	0	0	0	0	0	0	0	0	1	0	1	0	0	0	0	0	1	1	0	1	0	0	0	0	5	1	5
0	22	1	20	1	5	4	1		176	65	1	0	0	0	1	0	0	0	0	0	1	0	0	0	0	1	0	1	0	0	0	1	0	1	0	0	1	1	0	0	0	0	0	1	0	1	7	1	5
0	24	1	24	2	5	4	1		184	95	1	1	0	0	1	0	0	0	0	0	0	0	0	0	0	0	0	1	0	0	0	0	0	2	0	0	1	1	1	0	0	1	0	0	0	2	9	1	4
1	39	1	35	3	7	4	1		160	70	0	0	0	0	1	0	0	0	0	0	0	0	0	0	0	0	0	0	0	0	1	0	1	1	0	0	0	1	0	0	0	1	0	0	0	1	6	1	4
1	22	1	20	1	3	4	1		168	61	0	0	0	0	1	0	0	0	0	0	0	0	0	0	0	0	1	0	1	1	1	1	1	2	0	0	1	2	1	2	0	2	0	1	2	2	21	1	5
1	22	1	22	2	6	4	0	16	167	53	1	1	0	0	1	0	0	0	0	0	0	0	0	0	0	0	0	0	0	0	0	0	0	0	0	0	0	0	0	0	0	0	0	0	0	0	0	3	4
1	26	1	30	2	4	4	1		179	105	1	1	1	0	2	1	0	0	1	0	1	0	1	1	0	5	2	1	1	3	2	3	2	3	2	1	2	2	3	2	0	3	1	2	1	3	39	1	2
1	54	1	45	5	4	4	1		170	82	0	1	1	1	1	0	0	0	0	0	0	0	0	1	0	1	2	2	1	3	3	3	3	3	3	3	3	2	3	3	0	3	2	3	1	3	49	1	5
0	22	1	30	1	5	1	0	10	170	72	1	0	0	0	2	0	0	0	0	0	0	0	0	0	0	0	0	0	0	0	0	0	0	0	0	0	0	0	0	1	0	0	0	0	0	0	1	1	5
1	22	1	23	1	5	4	1		167	78	0	0	0	0	2	0	0	0	0	0	1	0	0	1	0	2	1	1	0	0	1	0	1	1	0	0	0	2	0	0	0	2	0	0	0	0	9	1	5
1	18	1	18	1	5	4	1		170	60	0	0	0	0	2	0	0	0	0	0	1	0	0	0	0	1	1	0	0	0	1	0	1	0	0	0	0	0	0	0	0	0	0	0	0	0	3	1	5
1	40	1	36	1	3	4	1		176	110	0	0	1	0	3	0	0	0	0	0	1	0	0	0	0	1	1	0	1	3	2	2	2	3	1	1	1	2	2	1	1	2	2	2	1	2	32	1	5
0	28	1	26	1	7	4	1		178	80	1	0	0	0	1	0	0	0	0	0	0	0	0	0	0	0	1	1	0	0	0	0	0	0	0	0	1	0	1	1	1	0	0	0	0	0	6	1	3
1	46	1	40	3	7	4	1		180	70	1	1	1	0	1	1	1	1	1	1	1	1	1	1	0	9	2	3	1	0	3	2	2	1	1	2	3	1	2	1	0	2	0	2	0	1	29	1	1
1	48	1	42	1	7	4	1		172	69	0	0	0	0	1	0	0	0	0	0	0	0	0	1	0	1	0	0	0	0	0	0	0	1	0	0	0	0	0	0	0	0	0	1	0	0	2	1	5
1	55	1	40	3	3	4	1		168	125	0	0	1	1	3	1	0	0	0	0	0	0	0	0	0	1	2	1	2	2	1	2	2	2	1	1	1	2	1	2	1	2	2	2	1	1	31	1	3
1	25	1	28	1	5	4	1		173	63	1	1	0	0	2	0	0	0	0	0	0	0	0	0	0	0	0	0	0	0	2	0	0	1	0	0	1	1	0	0	0	0	0	0	0	1	6	1	5
1	18	1	12	2	5	4	0	2	164	73	1	1	1	0	1	1	1	0	1	0	0	0	0	1	0	4	3	0	2	3	2	3	3	2	3	3	3	2	3	3	0	3	3	3	1	2	47	1	4
1	21	1	21	2	3	4	1		160	58	0	0	1	1	1	0	0	0	0	0	1	1	1	0	0	3	1	0	1	1	1	0	1	2	0	1	0	1	0	0	0	1	1	1	1	0	13	1	5
0	43	1	35	1	4	4	1		193	100	0	1	0	1	1	0	0	0	0	0	0	0	0	0	0	0	0	1	1	3	3	2	3	2	1	0	1	2	1	0	0	2	1	1	0	3	27	1	5
0	31	1	25	1	7	4	1		177	89	1	0	0	0	1	0	0	1	0	0	0	0	0	0	0	1	1	1	0	2	0	1	0	2	1	0	0	2	0	0	0	2	0	0	1	0	13	1	3
1	23	1	21	1	6	4	1		174	67	0	0	0	0	2	0	0	0	0	0	0	0	0	0	0	0	0	0	0	0	1	0	1	2	0	0	1	1	0	0	0	1	0	0	0	0	7	1	1
0	20	1	28	1	5	4	1		183	68	1	0	0	0	2	0	0	1	0	0	0	0	0	1	0	2	3	0	3	2	1	3	2	1	2	2	2	3	3	3	1	2	1	3	1	2	40	1	5
1	37	1	32	1	4	4	1		163	63	0	0	0	0	1	0	0	0	0	0	0	0	0	0	0	0	0	0	0	2	1	1	0	1	0	0	3	2	0	1	0	2	0	1	0	1	15	1	4
0	27	1	25	1	7	4	1		192	90	1	1	0	0	1	0	0	0	0	0	0	0	0	0	0	0	0	1	0	0	1	1	0	0	0	0	1	0	3	2	1	0	0	1	2	1	14	1	5
1	23	1	50	1	7	4	1		168	55	1	0	1	1	2	0	0	0	0	0	0	0	0	0	0	0	1	2	1	1	2	1	3	2	1	2	1	1	0	3	2	2	0	1	2	1	29	4	4
1	57	1	120	3	3	4	1		170	70	0	0	1	1	1	0	0	0	0	0	0	0	0	0	0	0	1	2	1	0	2	1	1	1	1	1	2	2	1	2	1	3	1	1	1	2	27	3	4
0	58	1	65	3	2	4	1		176	83	0	1	0	0	1	0	0	0	0	0	0	0	0	0	0	0	0	1	0	1	0	2	1	2	0	0	2	2	0	0	0	3	0	0	0	0	14	1	4
1	25	1	23	1	6	4	1		167	61	0	1	0	0	2	0	0	0	0	0	1	0	0	0	0	1	0	0	0	2	0	0	0	1	0	0	1	1	0	0	0	1	0	0	0	0	6	1	5
1	37	1	30	1	7	6	1		160	53	1	1	1	0	1	1	0	0	1	1	1	0	0	1	0	5	0	1	2	2	2	2	2	3	1	2	3	3	0	0	0	3	1	2	0	1	30	2	2
0	22	1	22	1	6	4	1		175	74	1	0	0	0	2	0	0	0	0	0	0	0	0	1	0	1	1	0	0	0	1	1	1	0	0	0	1	1	0	0	0	1	1	1	1	0	10	1	3
1	25	1	23	1	5	4	1		175	63	0	0	0	0	2	0	0	0	0	0	1	0	0	1	0	2	0	1	2	3	2	2	3	3	2	1	1	2	2	1	0	2	0	2	0	2	31	1	4
1	45	1	75	3	4	4	1		170	70	0	0	0	1	3	1	1	0	0	0	1	1	0	0	0	4	2	1	2	1	2	2	2	2	1	2	3	3	2	2	1	3	2	2	1	1	37	1	4
0	27	1	27	1	7	4	1		183	74	0	0	0	0	1	0	0	0	0	0	0	0	0	0	0	0	0	0	0	0	0	0	0	0	0	1	0	1	0	0	0	1	0	0	1	0	4	1	5
1	37	1	32	1	3	4	1		178	76	0	1	1	1	1	1	0	1	1	0	1	0	1	1	0	6	1	0	1	1	3	2	1	2	2	1	0	2	1	2	1	1	0	2	1	0	24	1	2
0	67	1	67	3	7	4	1		189	96	1	0	0	0	3	0	0	0	0	0	0	0	0	0	0	0	1	0	0	1	1	0	1	1	0	0	1	1	0	0	1	1	0	0	0	0	9	1	5
0	25	1	33	2	6	6	1		195	98	1	0	0	0	2	0	0	0	0	0	1	0	0	1	0	2	1	0	1	1	2	1	0	1	0	1	2	1	0	1	0	2	0	1	0	2	17	2	3
1	20	1	20	1	5	4	1		168	52	0	0	0	0	2	0	0	0	0	0	0	0	0	1	0	1	1	0	0	0	0	0	0	0	0	2	0	1	1	2	1	1	1	1	2	0	13	1	5
0	34	1	27	3	3	4	1		186	85	0	1	0	0	1	0	0	0	0	0	1	0	1	1	0	3	1	0	1	1	2	2	2	3	3	1	0	2	1	2	2	2	0	1	2	1	29	1	4
0	26	1	26	1	7	4	1		185	79	1	0	0	0	1	0	0	0	0	0	1	0	0	1	0	2	0	0	0	0	1	1	0	2	0	0	0	2	0	1	0	1	0	1	0	0	9	1	4
0	26	1	23	1	6	4	1		180	70	0	0	0	0	2	0	0	0	0	0	0	0	0	0	0	0	1	1	1	0	2	2	2	2	0	1	1	1	1	0	0	1	0	1	0	1	18	1	5
1	19	1	10	2	5	4	1		170	60	0	0	0	0	3	1	1	0	1	0	1	0	0	0	0	4	1	1	2	3	2	2	2	3	3	2	1	2	2	2	0	3	1	2	1	3	38	1	2
0	63	1	59	3	4	4	1		165	68	0	0	0	1	1	1	1	1	0	0	0	0	0	1	0	4	1	0	0	0	1	1	1	0	0	0	2	0	0	1	0	1	0	0	0	0	8	1	3
0	21	1	21	1	5	4	1		177	73	0	0	0	0	2	0	0	0	0	0	0	0	0	0	0	0	0	0	0	0	1	0	0	1	0	0	0	0	0	0	0	1	0	1	0	1	5	1	5
1	21	1	24	1	4	6	1		158	52	0	1	0	0	1	1	0	0	0	0	0	0	1	1	0	3	1	0	0	1	2	0	3	1	0	1	2	3	0	1	1	2	1	1	0	1	21	1	4
1	22	1	20	2	5	4	1		172	68	0	1	0	0	2	0	0	0	0	0	1	0	0	1	0	2	0	0	0	2	1	1	2	2	0	0	2	1	0	0	0	2	0	0	0	1	14	1	5
1	21	1	21	1	5	4	1		172	53	0	1	0	0	2	0	0	0	0	0	0	0	0	0	0	0	0	0	0	1	1	0	1	1	0	0	1	1	0	0	0	1	0	0	0	0	7	1	5
0	30	1	26	1	5	4	1		178	80	0	1	0	0	2	0	0	0	0	0	0	0	0	0	0	0	0	0	0	0	2	1	2	1	1	0	1	2	1	1	0	2	0	1	0	2	17	1	4
1	47	1	40	3	5	4	1		165	55	0	0	1	0	1	0	0	1	1	0	0	0	0	0	0	2	1	1	2	2	2	2	1	3	1	1	2	2	1	2	0	2	2	2	0	1	30	1	4
1	66	1	60	3	3	4	1		169	98	0	0	0	0	3	1	1	1	0	0	0	0	0	0	1	4	0	1	0	0	1	0	3	0	0	0	3	0	0	0	1	0	0	0	0	1	10	2	5
1	37	1	30	2	7	4	1		162	51	0	0	0	0	1	0	0	0	0	0	1	0	0	1	0	2	1	0	0	0	1	0	0	2	1	1	2	1	0	0	0	2	0	0	0	0	11	1	5
1	22	1	22	1	5	4	1		160	58	0	0	0	0	2	0	0	0	1	0	0	0	0	1	0	2	1	3	2	1	0	3	2	1	0	2	1	3	2	3	0	2	1	2	2	2	33	1	4
0	27	1	25	2	7	4	1		201	90	0	0	0	0	1	0	0	0	0	0	0	0	0	0	0	0	0	0	1	1	1	1	0	1	0	0	0	1	0	0	0	1	0	1	0	0	8	1	5
1	19	1	17	1	5	4	1		160	58	0	0	0	0	2	0	0	0	0	0	0	0	0	0	0	0	1	0	1	2	2	2	2	2	1	3	1	2	2	1	0	2	0	1	1	3	29	1	5
1	36	1	36	2	7	4	1		164	60	0	0	0	0	1	0	0	0	0	0	1	0	0	0	0	1	1	0	1	1	1	2	2	1	0	0	0	1	0	0	0	2	0	1	1	1	15	1	5
1	18	1	22	1	5	4	1		173	54	0	0	0	0	2	0	0	0	1	0	0	0	0	0	0	1	0	0	1	2	0	2	3	2	2	1	0	2	0	2	1	2	0	1	2	0	23	1	4
1	28	1	25	2	6	4	1		168	54	0	0	0	0	2	0	0	0	0	0	0	0	0	1	0	1	1	0	1	0	2	1	1	1	0	0	0	1	0	1	0	1	0	0	0	1	11	1	5
1	26	1	24	2	6	4	1		168	64	0	0	0	0	2	0	0	0	0	0	0	0	0	0	0	0	0	0	0	0	1	1	2	1	1	0	0	2	0	0	0	1	0	1	0	2	12	1	4
1	28	1	20	2	7	4	1		167	53	0	0	0	0	1	0	0	0	0	0	0	0	0	0	0	0	1	0	0	0	0	0	0	0	0	1	1	1	0	0	0	1	0	0	0	0	5	1	5
1	30	1	21	1	7	4	1		161	56	0	0	0	0	1	1	0	0	1	0	1	0	1	0	0	4	0	1	0	0	0	0	1	1	0	1	1	2	0	1	0	0	0	1	0	0	9	1	3
1	20	1	19	2	5	4	1		160	50	0	0	1	0	2	0	0	0	0	0	0	0	0	1	0	1	2	1	2	3	3	2	2	1	0	0	0	2	1	1	1	1	1	2	0	2	27	1	5
1	45	1	45	3	2	4	1		161	54	0	1	0	0	1	1	1	1	1	1	1	0	1	1	1	9	2	1	2	0	1	1	2	2	0	1	1	2	0	1	0	2	0	0	0	1	19	3	1
1	27	1	24	2	6	4	1		175	70	0	0	0	0	2	0	0	0	0	0	1	0	0	0	0	1	3	1	2	3	3	3	3	3	3	2	2	2	2	3	0	2	1	3	0	3	44	1	5
1	23	1	23	1	5	4	1		174	55	0	0	0	0	2	0	0	0	0	0	0	0	0	0	0	0	0	0	0	0	0	0	0	0	0	0	0	1	0	0	0	1	0	0	0	0	2	5	5
1	24	1	24	1	6	4	1		167	58	0	1	0	0	2	0	0	0	1	0	0	0	0	1	0	2	0	0	0	0	0	1	1	0	0	0	1	0	1	1	0	2	0	0	0	0	7	1	4
1	55	1	45	3	7	4	1		179	79	0	0	0	0	1	0	0	0	0	0	0	0	0	0	0	0	1	0	0	0	0	0	0	0	0	0	1	0	0	0	0	0	0	0	0	0	2	1	5
0	23	1	19	1	6	4	1		202	88	0	0	0	0	2	0	0	0	0	0	0	0	0	0	0	0	2	1	2	3	3	3	3	3	3	2	1	3	0	1	0	3	0	2	1	3	39	1	4
0	28	1	28	1	7	4	1		185	92	1	0	0	1	1	0	0	0	0	0	0	0	0	1	0	1	0	0	0	0	1	0	2	2	0	0	0	2	2	0	0	2	0	0	0	0	11	1	4
1	21	1	21	2	5	4	1		177	70	0	0	0	0	2	0	0	0	0	0	0	0	0	0	0	0	0	0	0	1	1	0	1	2	0	0	0	2	0	0	0	1	0	0	0	2	10	1	5
0	23	1	25	1	6	4	1		180	70	0	0	0	0	2	0	0	0	1	0	1	0	0	1	0	3	1	0	1	0	2	1	2	1	0	0	0	2	2	2	1	2	1	2	2	1	23	1	4
1	31	1	25	1	5	4	1		160	55	0	0	1	1	2	0	0	0	0	0	0	0	0	0	0	0	0	1	0	1	0	0	0	1	0	0	0	1	0	0	0	1	0	0	0	0	5	1	5
1	32	1	28	2	7	4	1		152	50	0	0	0	0	1	0	0	0	0	0	0	0	0	0	0	0	0	0	1	0	2	1	1	1	0	1	0	1	1	0	0	1	0	1	0	1	12	1	5
1	28	1	20	2	5	1	0	7	168	77	0	0	0	0	2	1	0	0	1	0	0	0	0	1	0	3	1	0	1	1	2	3	1	2	0	0	1	1	1	1	1	1	1	2	0	3	23	5	4
1	58	1	43	3	7	4	1		175	86	0	0	0	0	1	0	0	1	1	0	0	0	0	0	0	2	1	0	0	0	1	0	0	1	0	1	1	0	0	1	0	1	0	0	0	0	7	1	3
1	24	1	40	2	5	4	1		160	58	1	0	0	0	2	1	0	0	0	0	1	0	0	1	0	3	1	0	0	0	0	1	1	0	0	1	2	0	0	1	0	0	1	1	0	1	10	1	5
1	24	1	22	2	6	4	1		174	66	0	1	0	0	2	0	0	1	0	0	1	0	0	0	0	2	0	1	1	2	2	2	2	2	0	0	0	1	1	1	0	2	0	1	1	2	21	1	4
1	22	1	19	1	5	4	1		158	53	0	0	0	0	2	0	0	0	0	0	0	0	0	0	0	0	0	0	0	1	0	0	1	1	0	0	1	0	0	0	0	0	0	0	0	1	5	1	4
1	20	1	18	2	5	4	1		168	49	0	0	0	0	2	0	0	0	0	0	0	0	0	0	0	0	1	1	2	3	3	2	2	3	1	2	1	2	0	0	0	2	0	2	2	3	32	1	5
1	24	1	22	3	7	4	1		171	54	0	0	0	0	1	0	0	0	1	0	0	0	0	0	0	1	2	2	2	3	1	2	3	3	2	3	0	2	0	2	0	3	2	2	1	0	35	1	5
1	24	1	22	1	6	4	1		167	52	1	0	0	0	2	0	0	0	0	0	0	0	0	0	0	0	0	1	0	1	1	0	0	1	0	0	2	0	0	0	0	0	0	0	0	0	6	1	5
1	18	1	23	2	5	4	1		172	67	0	0	0	0	2	1	0	0	0	0	0	0	0	1	0	2	2	0	1	1	0	3	2	2	3	2	3	2	2	1	0	3	3	3	0	1	34	1	5
1	25	1	22	1	6	4	1		170	57	0	0	0	0	2	1	0	0	0	0	1	0	1	1	0	4	2	1	3	2	2	2	3	2	2	2	1	2	1	3	1	3	2	2	1	2	39	1	4
1	22	1	20	2	5	4	1		177	78	0	0	0	0	2	0	0	0	0	0	1	0	0	1	0	2	1	0	0	0	1	0	0	1	0	0	1	1	1	0	0	1	1	0	0	1	9	1	5
1	24	1	24	2	6	4	1		163	63	1	0	0	0	2	0	0	0	0	0	1	0	0	0	0	1	1	0	0	0	1	1	2	1	0	2	2	1	0	1	0	0	0	1	0	1	14	1	4
1	26	1	29	1	7	1	0	18	157	53	0	1	0	0	2	0	0	0	0	0	0	0	0	0	0	0	3	1	2	2	3	2	3	2	1	2	2	2	3	3	3	2	3	3	2	2	46	5	4
1	32	1	32	2	1	4	1		169	66	1	0	0	0	2	1	0	0	0	0	0	0	0	0	0	1	0	0	0	0	0	0	0	0	0	0	1	0	0	0	0	0	0	0	0	0	1	5	5
1	22	1	23	2	5	4	1		164	74	0	0	0	0	2	0	0	0	0	0	1	0	0	0	0	1	0	0	0	1	1	0	0	0	0	0	0	0	0	0	0	0	0	0	0	1	3	1	4
1	25	1	23	1	5	4	0	3	167	85	0	1	0	0	2	0	0	0	0	0	0	0	0	0	0	0	1	0	2	1	0	2	1	1	1	1	0	0	1	3	1	1	1	2	2	1	22	1	4
1	19	1	18	1	5	4	1		169	55	0	0	0	0	2	0	0	0	0	0	1	0	0	0	0	1	0	1	0	1	1	1	1	3	0	0	0	1	0	1	0	1	0	1	0	1	13	1	5
0	29	1	29	1	7	4	1		188	83	1	1	0	0	2	0	0	0	0	0	1	0	0	1	0	2	2	0	1	1	1	2	1	2	0	1	2	1	0	2	0	2	0	1	0	1	20	1	4
1	24	1	19	1	6	4	1		168	56	0	0	0	0	2	0	0	0	0	0	0	0	0	1	0	1	1	0	0	0	0	0	0	0	0	0	1	0	0	0	0	0	1	1	0	0	4	1	5
1	41	1	38	3	7	4	1		173	72	1	0	1	1	1	0	0	0	0	0	0	0	0	0	0	0	0	0	0	0	1	1	1	1	0	0	1	1	0	1	0	2	1	1	0	1	12	1	4
1	23	1	20	1	6	4	1		163	62	0	0	0	0	2	0	0	0	0	0	0	0	0	1	0	1	0	0	1	2	2	2	2	1	0	1	2	2	1	1	1	3	0	0	0	1	22	1	5
1	21	1	21	1	5	5	0	12	158	57	0	0	0	0	2	0	0	0	0	0	0	0	0	0	0	0	1	0	0	0	2	1	1	0	0	0	0	1	0	1	0	0	0	0	1	0	8	1	4
1	28	1	28	2	6	4	1		173	67	1	0	1	1	2	0	0	1	1	1	1	0	1	1	1	7	1	1	2	2	3	3	2	3	2	0	0	3	2	1	0	3	1	2	0	2	33	1	3
1	28	1	25	2	6	6	1		172	62	0	0	1	0	2	0	0	0	0	0	0	0	0	0	0	0	0	0	0	0	0	0	0	1	0	0	0	1	1	1	0	1	0	0	0	0	5	1	4
1	24	1	20	1	5	4	1		170	64	0	0	0	0	2	1	0	0	1	0	0	0	0	0	0	2	1	0	1	2	3	2	1	2	1	2	0	1	1	1	0	2	0	1	1	1	23	1	4
1	26	1	21	1	5	4	1		156	64	0	1	0	0	2	1	1	0	1	0	0	0	0	1	0	4	0	1	1	3	2	1	3	3	3	0	2	2	2	1	0	2	0	0	0	3	29	1	3
1	21	1	35	1	5	4	1		158	55	1	0	0	0	2	0	0	0	1	0	0	0	0	1	0	2	2	0	1	0	3	1	2	1	0	0	1	1	0	0	0	0	0	1	2	3	18	1	4
1	20	1	20	2	5	1	1		164	75	1	0	0	0	2	1	1	0	0	0	1	0	1	0	0	4	1	1	1	1	2	1	2	1	0	0	1	1	2	1	0	0	1	1	0	2	19	1	5
0	21	1	18	1	5	4	1		193	91	1	0	0	0	2	0	0	0	1	0	1	1	1	1	0	5	0	0	0	1	2	1	1	1	0	0	2	1	2	0	0	2	1	0	1	1	16	1	3
0	30	1	23	1	4	4	1		180	70	0	0	0	0	2	1	0	0	0	0	0	0	1	1	0	3	1	1	0	2	1	1	1	1	0	2	0	2	1	0	0	2	0	0	0	2	17	1	3
[truncated: 251 more columns]
