# Supplementary material for: The Stress and Adversity Inventory for Adults (Adult STRAIN) in German: An overview and initial validation
Source: PLoS One. 2019 May 9;14(5):e0216419. doi: 10.1371/journal.pone.0216419 (PMC6508721; doi:10.1371/journal.pone.0216419)
Supplement: S2 File — Code Book of all variables used in the dataset. (XLSX) [file pone.0216419.s002.xlsx]

## Sheet: Codebook
Code Book: The Stress and Adversity Inventory for Adults (Adult STRAIN) in German: An Overview and Initial Validation
References of Questionnaires in both English and German versions
Bernstein DP, Fink L. Childhood trauma questionnaire: A retrospective self-report: Manual. San Antonio, TX: Psychological Corporation; 1998.
Cohen S, Kamarck T, Mermelstein R. A global measure of perceived stress. Journal of health and social behavior. 1983;24(4):385-96. Epub 1983/12/01. https://www.doi.org/10.2307/2136404. PubMed PMID: 6668417.
Dong M, Dube SR, Felitti VJ, Giles WH, Anda RF. Adverse childhood experiences and self-reported liver disease: new insights into the causal pathway. Archives of internal medicine. 2003;163(16):1949-56. Epub 2003/09/10. https://www.doi.org/10.1001/archinte.163.16.1949. PubMed PMID: 12963569.
Ehring T, Knaevelsrud C, Krüger A, Schäfer I. Life Events Checklist für DSM-5 (LEC-5): Deutsche Version [Life Events Checklist for DSM-5 (LEC-5): German version]. Retrieved from http://zep-hh.de/service/diagnostik/. 2014.
Gräfe K, Zipfel S, Herzog W, Löwe B. Screening psychischer Störungen mit dem “Gesundheitsfragebogen für Patienten (PHQ-D)“. Diagnostica. 2004;50(4):171-81. https://www.doi.org/10.1026/0012-1924.50.4.171.
Hautzinger M, Bailer M, Hofmeister D, Keller F. Allgemeine Depressionsskala (ADS). Göttingen: Hogrefe; 2012.
Klein EM, Brahler E, Dreier M, Reinecke L, Muller KW, Schmutzer G, et al. The German version of the Perceived Stress Scale - psychometric characteristics in a representative German community sample. BMC psychiatry. 2016;16:159. Epub 2016/05/25. https://www.doi.org/10.1186/s12888-016-0875-9. PubMed PMID: 27216151; PubMed Central PMCID: PMCPMC4877813.
Laux L, Glanzmann P, Schaffner P, Spielberger C. Manual: Das State-Trait-Angstinventar (STAI): Hogrefe: Göttingen; 1981.
Radloff LS. The CES-D Scale:A Self-Report Depression Scale for Research in the General Population. Applied Psychological Measurement. 1977;1(3):385-401. https://www.doi.org/10.1177/014662167700100306.
Schulz P, Schlotz W, Becker P. Manual: Trierer Inventar zum chronischen Stress (TICS): Göttingen: Hogrefe; 2004.
Slavich GM, Shields GS. Assessing Lifetime Stress Exposure Using the Stress and Adversity Inventory for Adults (Adult STRAIN): An Overview and Initial Validation. Psychosomatic Medicine. 2018;80(1):17-27. https://www.doi.org/10.1097/PSY.0000000000000534.
Spielberger CD, Gorsuch RL. The State-Trait Anxiety Inventory (Test Manual). Palo Alto, California: Consulting Psychologists Press; 1970. 1-24 p.
Spitzer RL, Kroenke K, Williams JW. Validation and utility of a self-report version of prime-md: The phq primary care study. JAMA. 1999;282(18):1737-44. [1-16] https://www.doi.org/10.1001/jama.282.18.1737.
Weathers F, Blake D, Schnurr P, Kaloupek D, Marx B, Keane T. The life events checklist for DSM-5 (LEC-5). Instrument available from the National Center for PTSD at www ptsd va gov. 2013.
Wingenfeld K, Spitzer C, Mensebach C, Grabe HJ, Hill A, Gast U, et al. The German version of the Childhood Trauma Questionnaire (CTQ): preliminary psychometric properties. Psychotherapie, Psychosomatik, medizinische Psychologie. 2010;60(11):442-50. Epub 2010/03/05. https://www.doi.org/10.1055/s-0030-1247564. PubMed PMID: 20200804.
Wingenfeld K, Schafer I, Terfehr K, Grabski H, Driessen M, Grabe H, et al. The reliable, valid and economic assessment of early traumatization: first psychometric characteristics of the German version of the Adverse Childhood Experiences Questionnaire (ACE). Psychotherapie, Psychosomatik, medizinische Psychologie. 2011;61(1):e10-4. Epub 2010/09/30. https://www.doi.org/10.1055/s-0030-1263161. PubM…
Variable Name	Questionnaire	Abbreviation of the Questionnaire	Information
sex	Demographic Questionnaire		sex / gender
age	Demographic Questionnaire		biological age
ic	Demographic Questionnaire		Informed Consent
s_age	Demographic Questionnaire		subjective age
family	Demographic Questionnaire		marital status (1=single, 2=in a relationship, 3= married, 4=living seperately, 5=divorced, 6= widowed)
edu	Demographic Questionnaire		level of education (higher values indicate higher education level, 1=no school graduation, 9=Habilitaion)
ethnie	Demographic Questionnaire		race (1=Asian, 2=Arabic, 3=African-American, 4=White, 5=Other, 6=refuse to answer)
native_lang	Demographic Questionnaire		is German your Native Language? (0=no, 1=yes)
german	Demographic Questionnaire		learning German in years
height	Demographic Questionnaire		self reported height
weight	Demographic Questionnaire		self reported weight
alcohol	Demographic Questionnaire		acohol consumption (0=no, 1=yes)
smoking	Demographic Questionnaire		smoking (0=no, 1=yes)
psy_disorder	Demographic Questionnaire		self reported mental health disorder (0=no, 1=yes)
psy_pharma_ges	Demographic Questionnaire		self reported psychotropic drug intake (0=no, 1=yes)
student	Demographic Questionnaire		profession: Are you currently a Student? (1=I am employed, 2=I am a student, 3= I am retired)
t0_ACE_1	Adverse Childhood Experiences Questionnaire	ACE	Item 1
t0_ACE_2	Adverse Childhood Experiences Questionnaire	ACE	Item 2
t0_ACE_3	Adverse Childhood Experiences Questionnaire	ACE	Item 3
t0_ACE_4	Adverse Childhood Experiences Questionnaire	ACE	Item 4
t0_ACE_5	Adverse Childhood Experiences Questionnaire	ACE	Item 5
t0_ACE_6	Adverse Childhood Experiences Questionnaire	ACE	Item 6
t0_ACE_7	Adverse Childhood Experiences Questionnaire	ACE	Item 7
t0_ACE_8	Adverse Childhood Experiences Questionnaire	ACE	Item 8
t0_ACE_9	Adverse Childhood Experiences Questionnaire	ACE	Item 9
t0_ACE_10	Adverse Childhood Experiences Questionnaire	ACE	Item 10
t0_ACE_sum	Adverse Childhood Experiences Questionnaire	ACE	Sum Score
t0_ADSL_1	Allgemeine Depressionsskala	ADS-L (English: CES-D)	Item 1
t0_ADSL_10	Allgemeine Depressionsskala	ADS-L (English: CES-D)	Item 10
t0_ADSL_11	Allgemeine Depressionsskala	ADS-L (English: CES-D)	Item 11
t0_ADSL_12	Allgemeine Depressionsskala	ADS-L (English: CES-D)	Item 12
t0_ADSL_13	Allgemeine Depressionsskala	ADS-L (English: CES-D)	Item 13
t0_ADSL_14	Allgemeine Depressionsskala	ADS-L (English: CES-D)	Item 14
t0_ADSL_15	Allgemeine Depressionsskala	ADS-L (English: CES-D)	Item 15
t0_ADSL_16	Allgemeine Depressionsskala	ADS-L (English: CES-D)	Item 16
t0_ADSL_17	Allgemeine Depressionsskala	ADS-L (English: CES-D)	Item 17
t0_ADSL_18	Allgemeine Depressionsskala	ADS-L (English: CES-D)	Item 18
t0_ADSL_19	Allgemeine Depressionsskala	ADS-L (English: CES-D)	Item 19
t0_ADSL_2	Allgemeine Depressionsskala	ADS-L (English: CES-D)	Item 2
t0_ADSL_20	Allgemeine Depressionsskala	ADS-L (English: CES-D)	Item 20
t0_ADSL_3	Allgemeine Depressionsskala	ADS-L (English: CES-D)	Item 3
t0_ADSL_4	Allgemeine Depressionsskala	ADS-L (English: CES-D)	Item 4
t0_ADSL_5	Allgemeine Depressionsskala	ADS-L (English: CES-D)	Item 5
t0_ADSL_6	Allgemeine Depressionsskala	ADS-L (English: CES-D)	Item 6
t0_ADSL_7	Allgemeine Depressionsskala	ADS-L (English: CES-D)	Item 7
t0_ADSL_8	Allgemeine Depressionsskala	ADS-L (English: CES-D)	Item 8
t0_ADSL_9	Allgemeine Depressionsskala	ADS-L (English: CES-D)	Item 9
t0_ADSL_sum	Allgemeine Depressionsskala	ADS-L (English: CES-D)	Sum Score
t0_CTQ_1	Childhood Trauma Questionnaire	CTQ	Item 1
t0_CTQ_2	Childhood Trauma Questionnaire	CTQ	Item 2
t0_CTQ_3	Childhood Trauma Questionnaire	CTQ	Item 3
t0_CTQ_4	Childhood Trauma Questionnaire	CTQ	Item 4
t0_CTQ_5	Childhood Trauma Questionnaire	CTQ	Item 5
t0_CTQ_6	Childhood Trauma Questionnaire	CTQ	Item 6
t0_CTQ_7	Childhood Trauma Questionnaire	CTQ	Item 7
t0_CTQ_8	Childhood Trauma Questionnaire	CTQ	Item 8
t0_CTQ_9	Childhood Trauma Questionnaire	CTQ	Item 9
t0_CTQ_10	Childhood Trauma Questionnaire	CTQ	Item 10
t0_CTQ_11	Childhood Trauma Questionnaire	CTQ	Item 11
t0_CTQ_12	Childhood Trauma Questionnaire	CTQ	Item 12
t0_CTQ_13	Childhood Trauma Questionnaire	CTQ	Item 13
t0_CTQ_14	Childhood Trauma Questionnaire	CTQ	Item 14
t0_CTQ_15	Childhood Trauma Questionnaire	CTQ	Item 15
t0_CTQ_16	Childhood Trauma Questionnaire	CTQ	Item 16
t0_CTQ_17	Childhood Trauma Questionnaire	CTQ	Item 17
t0_CTQ_18	Childhood Trauma Questionnaire	CTQ	Item 18
t0_CTQ_19	Childhood Trauma Questionnaire	CTQ	Item 19
t0_CTQ_20	Childhood Trauma Questionnaire	CTQ	Item 20
t0_CTQ_21	Childhood Trauma Questionnaire	CTQ	Item 21
t0_CTQ_22	Childhood Trauma Questionnaire	CTQ	Item 22
t0_CTQ_23	Childhood Trauma Questionnaire	CTQ	Item 23
t0_CTQ_24	Childhood Trauma Questionnaire	CTQ	Item 24
t0_CTQ_25	Childhood Trauma Questionnaire	CTQ	Item 25
t0_CTQ_26	Childhood Trauma Questionnaire	CTQ	Item 26
t0_CTQ_27	Childhood Trauma Questionnaire	CTQ	Item 27
t0_CTQ_28	Childhood Trauma Questionnaire	CTQ	Item 28
t0_CTQ_2_r	Childhood Trauma Questionnaire	CTQ	Item 2 (reverse)
t0_CTQ_5_r	Childhood Trauma Questionnaire	CTQ	Item 5 (reverse)
t0_CTQ_7_r	Childhood Trauma Questionnaire	CTQ	Item 7 (reverse)
t0_CTQ_13_r	Childhood Trauma Questionnaire	CTQ	Item 13 (reverse)
t0_CTQ_19_r	Childhood Trauma Questionnaire	CTQ	Item 19 (reverse)
t0_CTQ_26_r	Childhood Trauma Questionnaire	CTQ	Item 26 (reverse)
t0_CTQ_28_r	Childhood Trauma Questionnaire	CTQ	Item 28 (reverse)
t0_CTQ_10_r	Childhood Trauma Questionnaire	CTQ	Item 10 (reverse)
t0_CTQ_16_r	Childhood Trauma Questionnaire	CTQ	Item 16 (reverse)
t0_CTQ_22_r	Childhood Trauma Questionnaire	CTQ	Item 22 (reverse)
t0_CTQ_emo_V	Childhood Trauma Questionnaire - emotional Neglect	CTQ	CTQ Score emotional Neglect
t0_CTQ_sex_M	Childhood Trauma Questionnaire - sexual Abuse	CTQ	CTQ Score sexual Abuse
t0_CTQ_emo_M	Childhood Trauma Questionnaire - emotional Abuse	CTQ	CTQ Score emotional Abuse
t0_CTQ_Baga	Childhood Trauma Questionnaire - Trivialize	CTQ	CTQ Score Trivialize
t0_CTQ_phy_M	Childhood Trauma Questionnaire - physical Abuse	CTQ	CTQ Score physical Abuse
t0_CTQ_phy_V	Childhood Trauma Questionnaire - physical Neglect	CTQ	CTQ Score physical Neglect
t0_LEC1_dic	Life Events Checklist	LEC-5	Item 1 (0=did not happen to me, 1= happened to me)
t0_LEC2_dic	Life Events Checklist	LEC-5	Item 2 (0=did not happen to me, 1= happened to me)
t0_LEC3_dic	Life Events Checklist	LEC-5	Item 3 (0=did not happen to me, 1= happened to me)
t0_LEC4_dic	Life Events Checklist	LEC-5	Item 4 (0=did not happen to me, 1= happened to me)
t0_LEC5_dic	Life Events Checklist	LEC-5	Item 5 (0=did not happen to me, 1= happened to me)
t0_LEC6_dic	Life Events Checklist	LEC-5	Item 6 (0=did not happen to me, 1= happened to me)
t0_LEC7_dic	Life Events Checklist	LEC-5	Item 7 (0=did not happen to me, 1= happened to me)
t0_LEC8_dic	Life Events Checklist	LEC-5	Item 8 (0=did not happen to me, 1= happened to me)
t0_LEC9_dic	Life Events Checklist	LEC-5	Item 9 (0=did not happen to me, 1= happened to me)
t0_LEC10_dic	Life Events Checklist	LEC-5	Item 10 (0=did not happen to me, 1= happened to me)
t0_LEC11_dic	Life Events Checklist	LEC-5	Item 11 (0=did not happen to me, 1= happened to me)
t0_LEC12_dic	Life Events Checklist	LEC-5	Item 12 (0=did not happen to me, 1= happened to me)
t0_LEC13_dic	Life Events Checklist	LEC-5	Item 13 (0=did not happen to me, 1= happened to me)
t0_LEC14_dic	Life Events Checklist	LEC-5	Item 14 (0=did not happen, 1= witnessed)
t0_LEC15_dic	Life Events Checklist	LEC-5	Item 15 (0=did not happen, 1= witnessed)
t0_LEC16_dic	Life Events Checklist	LEC-5	Item 16 (0=did not happen to me, 1= happened to me)
t0_LEC17_dic	Life Events Checklist	LEC-5	Item 17 (0=did not happen to me, 1= happened to me)
t0_LEC_sum	Life Events Checklist	LEC-5	LEC-5 Score
t0_PHQ9_1	Patientenfragebogen-9	PHQ-9	Item 1
t0_PHQ9_2	Patientenfragebogen-9	PHQ-9	Item 2
t0_PHQ9_3	Patientenfragebogen-9	PHQ-9	Item 3
t0_PHQ9_4	Patientenfragebogen-9	PHQ-9	Item 4
t0_PHQ9_5	Patientenfragebogen-9	PHQ-9	Item 5
t0_PHQ9_6	Patientenfragebogen-9	PHQ-9	Item 6
t0_PHQ9_7	Patientenfragebogen-9	PHQ-9	Item 7
t0_PHQ9_8	Patientenfragebogen-9	PHQ-9	Item 8
t0_PHQ9_9	Patientenfragebogen-9	PHQ-9	Item 9
t0_PHQ_GES	Patientenfragebogen-9 Score	PHQ-9	PHQ-9 Score
t0_PSS_1	Perceived Stress Scale	PSS	Item 1
t0_PSS_2	Perceived Stress Scale	PSS	Item 2
t0_PSS_3	Perceived Stress Scale	PSS	Item 3
t0_PSS_4	Perceived Stress Scale	PSS	Item 4
t0_PSS_5	Perceived Stress Scale	PSS	Item 5
t0_PSS_6	Perceived Stress Scale	PSS	Item 6
t0_PSS_7	Perceived Stress Scale	PSS	Item 7
t0_PSS_8	Perceived Stress Scale	PSS	Item 8
t0_PSS_9	Perceived Stress Scale	PSS	Item 9
t0_PSS_10	Perceived Stress Scale	PSS	Item 10
t0_PSS_4_r	Perceived Stress Scale Item 4 (reverse)	PSS	Item 4 (reverse)
t0_PSS_5_r	Perceived Stress Scale Item 5 (reverse)	PSS	Item 5 (reverse)
t0_PSS_7_r	Perceived Stress Scale Item 7 (reverse)	PSS	Item 7 (reverse)
t0_PSS_8_r	Perceived Stress Scale Item 8 (reverse)	PSS	Item 8 (reverse)
t0_PSS_GES	Perceived Stress Scale Score	PSS	PSS Score
t0_STAI_S_1	State-Trait-Angstinventar	STAI	State Item 1
t0_STAI_S_2	State-Trait-Angstinventar	STAI	State Item 2
t0_STAI_S_3	State-Trait-Angstinventar	STAI	State Item 3
t0_STAI_S_4	State-Trait-Angstinventar	STAI	State Item 4
t0_STAI_S_5	State-Trait-Angstinventar	STAI	State Item 5
t0_STAI_S_6	State-Trait-Angstinventar	STAI	State Item 6
t0_STAI_S_7	State-Trait-Angstinventar	STAI	State Item 7
t0_STAI_S_8	State-Trait-Angstinventar	STAI	State Item 8
t0_STAI_S_9	State-Trait-Angstinventar	STAI	State Item 9
t0_STAI_S_10	State-Trait-Angstinventar	STAI	State Item 10
t0_STAI_S_11	State-Trait-Angstinventar	STAI	State Item 11
t0_STAI_S_12	State-Trait-Angstinventar	STAI	State Item 12
t0_STAI_S_13	State-Trait-Angstinventar	STAI	State Item 13
t0_STAI_S_14	State-Trait-Angstinventar	STAI	State Item 14
t0_STAI_S_15	State-Trait-Angstinventar	STAI	State Item 15
t0_STAI_S_16	State-Trait-Angstinventar	STAI	State Item 16
t0_STAI_S_17	State-Trait-Angstinventar	STAI	State Item 17
t0_STAI_S_18	State-Trait-Angstinventar	STAI	State Item 18
t0_STAI_S_19	State-Trait-Angstinventar	STAI	State Item 19
t0_STAI_S_20	State-Trait-Angstinventar	STAI	State Item 20
t0_STAI_T_1	State-Trait-Angstinventar	STAI	Trait Item 1
t0_STAI_T_2	State-Trait-Angstinventar	STAI	Trait Item 2
t0_STAI_T_3	State-Trait-Angstinventar	STAI	Trait Item 3
t0_STAI_T_4	State-Trait-Angstinventar	STAI	Trait Item 4
t0_STAI_T_5	State-Trait-Angstinventar	STAI	Trait Item 5
t0_STAI_T_6	State-Trait-Angstinventar	STAI	Trait Item 6
t0_STAI_T_7	State-Trait-Angstinventar	STAI	Trait Item 7
t0_STAI_T_8	State-Trait-Angstinventar	STAI	Trait Item 8
t0_STAI_T_9	State-Trait-Angstinventar	STAI	Trait Item 9
t0_STAI_T_10	State-Trait-Angstinventar	STAI	Trait Item 10
t0_STAI_T_11	State-Trait-Angstinventar	STAI	Trait Item 11
t0_STAI_T_12	State-Trait-Angstinventar	STAI	Trait Item 12
t0_STAI_T_13	State-Trait-Angstinventar	STAI	Trait Item 13
t0_STAI_T_14	State-Trait-Angstinventar	STAI	Trait Item 14
t0_STAI_T_15	State-Trait-Angstinventar	STAI	Trait Item 15
t0_STAI_T_16	State-Trait-Angstinventar	STAI	Trait Item 16
t0_STAI_T_17	State-Trait-Angstinventar	STAI	Trait Item 17
t0_STAI_T_18	State-Trait-Angstinventar	STAI	Trait Item 18
t0_STAI_T_19	State-Trait-Angstinventar	STAI	Trait Item 19
t0_STAI_T_20	State-Trait-Angstinventar	STAI	Trait Item 20
t0_STAI_S_1_r	State-Trait-Angstinventar State Item 1 (reverse)	STAI	State Item 1 (reverse)
t0_STAI_S_2_r	State-Trait-Angstinventar State Item 2 (reverse)	STAI	State Item 2 (reverse)
t0_STAI_S_5_r	State-Trait-Angstinventar State Item 5 (reverse)	STAI	State Item 5 (reverse)
t0_STAI_S_8_r	State-Trait-Angstinventar State Item 8 (reverse)	STAI	State Item 8 (reverse)
t0_STAI_S_10_r	State-Trait-Angstinventar State Item 10 (reverse)	STAI	State Item 10 (reverse)
t0_STAI_S_11_r	State-Trait-Angstinventar State Item 11 (reverse)	STAI	State Item 11 (reverse)
t0_STAI_S_15_r	State-Trait-Angstinventar State Item 15 (reverse)	STAI	State Item 15 (reverse)
t0_STAI_S_16_r	State-Trait-Angstinventar State Item 16 (reverse)	STAI	State Item 16 (reverse)
t0_STAI_S_19_r	State-Trait-Angstinventar State Item 19 (reverse)	STAI	State Item 19 (reverse)
t0_STAI_S_20_r	State-Trait-Angstinventar State Item 20 (reverse)	STAI	State Item 20 (reverse)
t0_STAI_T_1_r	State-Trait-Angstinventar Trait Item 1 (reverse)	STAI	Trait Item 1 (reverse)
t0_STAI_T_6_r	State-Trait-Angstinventar Trait Item 6 (reverse)	STAI	Trait Item 6 (reverse)
t0_STAI_T_7_r	State-Trait-Angstinventar Trait Item 7 (reverse)	STAI	Trait Item 7 (reverse)
t0_STAI_T_10_r	State-Trait-Angstinventar Trait Item 10 (reverse)	STAI	Trait Item 10 (reverse)
t0_STAI_T_13_r	State-Trait-Angstinventar Trait Item 13 (reverse)	STAI	Trait Item 13 (reverse)
t0_STAI_T_16_r	State-Trait-Angstinventar Trait Item 16 (reverse)	STAI	Trait Item 16 (reverse)
t0_STAI_T_19_r	State-Trait-Angstinventar Trait Item 19 (reverse)	STAI	Trait Item 19 (reverse)
t0_STAI_S_Angst	State-Trait-Angstinventar Score	STAI	STAI State Score
t0_STAI_T_Angst	State-Trait-Angstinventar Trait Score	STAI	STAI Trait Score
t0_TICS_1	Trierer Inventar zum chronischen Stress	TICS	Item 1
t0_TICS_2	Trierer Inventar zum chronischen Stress	TICS	Item 2
t0_TICS_3	Trierer Inventar zum chronischen Stress	TICS	Item 3
t0_TICS_4	Trierer Inventar zum chronischen Stress	TICS	Item 4
t0_TICS_5	Trierer Inventar zum chronischen Stress	TICS	Item 5
t0_TICS_6	Trierer Inventar zum chronischen Stress	TICS	Item 6
t0_TICS_7	Trierer Inventar zum chronischen Stress	TICS	Item 7
t0_TICS_8	Trierer Inventar zum chronischen Stress	TICS	Item 8
t0_TICS_9	Trierer Inventar zum chronischen Stress	TICS	Item 9
t0_TICS_10	Trierer Inventar zum chronischen Stress	TICS	Item 10
t0_TICS_11	Trierer Inventar zum chronischen Stress	TICS	Item 11
t0_TICS_12	Trierer Inventar zum chronischen Stress	TICS	Item 12
t0_TICS_13	Trierer Inventar zum chronischen Stress	TICS	Item 13
t0_TICS_14	Trierer Inventar zum chronischen Stress	TICS	Item 14
t0_TICS_15	Trierer Inventar zum chronischen Stress	TICS	Item 15
t0_TICS_16	Trierer Inventar zum chronischen Stress	TICS	Item 16
t0_TICS_17	Trierer Inventar zum chronischen Stress	TICS	Item 17
t0_TICS_18	Trierer Inventar zum chronischen Stress	TICS	Item 18
t0_TICS_19	Trierer Inventar zum chronischen Stress	TICS	Item 19
t0_TICS_20	Trierer Inventar zum chronischen Stress	TICS	Item 20
t0_TICS_21	Trierer Inventar zum chronischen Stress	TICS	Item 21
t0_TICS_22	Trierer Inventar zum chronischen Stress	TICS	Item 22
t0_TICS_23	Trierer Inventar zum chronischen Stress	TICS	Item 23
t0_TICS_24	Trierer Inventar zum chronischen Stress	TICS	Item 24
t0_TICS_25	Trierer Inventar zum chronischen Stress	TICS	Item 25
t0_TICS_26	Trierer Inventar zum chronischen Stress	TICS	Item 26
t0_TICS_27	Trierer Inventar zum chronischen Stress	TICS	Item 27
t0_TICS_28	Trierer Inventar zum chronischen Stress	TICS	Item 28
t0_TICS_29	Trierer Inventar zum chronischen Stress	TICS	Item 29
t0_TICS_30	Trierer Inventar zum chronischen Stress	TICS	Item 30
t0_TICS_31	Trierer Inventar zum chronischen Stress	TICS	Item 31
t0_TICS_32	Trierer Inventar zum chronischen Stress	TICS	Item 32
t0_TICS_33	Trierer Inventar zum chronischen Stress	TICS	Item 33
t0_TICS_34	Trierer Inventar zum chronischen Stress	TICS	Item 34
t0_TICS_35	Trierer Inventar zum chronischen Stress	TICS	Item 35
t0_TICS_36	Trierer Inventar zum chronischen Stress	TICS	Item 36
t0_TICS_37	Trierer Inventar zum chronischen Stress	TICS	Item 37
t0_TICS_38	Trierer Inventar zum chronischen Stress	TICS	Item 38
t0_TICS_39	Trierer Inventar zum chronischen Stress	TICS	Item 39
t0_TICS_40	Trierer Inventar zum chronischen Stress	TICS	Item 40
t0_TICS_41	Trierer Inventar zum chronischen Stress	TICS	Item 41
t0_TICS_42	Trierer Inventar zum chronischen Stress	TICS	Item 42
t0_TICS_43	Trierer Inventar zum chronischen Stress	TICS	Item 43
t0_TICS_44	Trierer Inventar zum chronischen Stress	TICS	Item 44
t0_TICS_45	Trierer Inventar zum chronischen Stress	TICS	Item 45
t0_TICS_46	Trierer Inventar zum chronischen Stress	TICS	Item 46
t0_TICS_47	Trierer Inventar zum chronischen Stress	TICS	Item 47
t0_TICS_48	Trierer Inventar zum chronischen Stress	TICS	Item 48
t0_TICS_49	Trierer Inventar zum chronischen Stress	TICS	Item 49
t0_TICS_50	Trierer Inventar zum chronischen Stress	TICS	Item 50
t0_TICS_51	Trierer Inventar zum chronischen Stress	TICS	Item 51
t0_TICS_52	Trierer Inventar zum chronischen Stress	TICS	Item 52
t0_TICS_53	Trierer Inventar zum chronischen Stress	TICS	Item 53
t0_TICS_54	Trierer Inventar zum chronischen Stress	TICS	Item 54
t0_TICS_55	Trierer Inventar zum chronischen Stress	TICS	Item 55
t0_TICS_56	Trierer Inventar zum chronischen Stress	TICS	Item 56
t0_TICS_57	Trierer Inventar zum chronischen Stress	TICS	Item 57
t0_TICS_uebe	Trierer Inventar zum chronischen Stress Scale Work Overload	TICS	TICS Subscale Work Overload
t0_TICS_soue	Trierer Inventar zum chronischen Stress Scale Social Overload	TICS	TICS Subscale Social Overload
t0_TICS_erdr	Trierer Inventar zum chronischen Stress Scale Pressure to perform	TICS	TICS SubscalePressure to perform
t0_TICS_unzu	Trierer Inventar zum chronischen Stress Scale Work Discontent	TICS	TICS Subscale Work Discontent
t0_TICS_uefo	Trierer Inventar zum chronischen Stress Scale Excessive demands from Work	TICS	TICS Subscale Excessive demands from Work
t0_TICS_mang	Trierer Inventar zum chronischen Stress Scale Lack of Social Recognition	TICS	TICS Subscale Lack of Social Recognition
t0_TICS_sozs	Trierer Inventar zum chronischen Stress Scale Social Tension	TICS	TICS Subscale Social Tension
t0_TICS_sozi	Trierer Inventar zum chronischen Stress Scale Social Isolation	TICS	TICS Subscale Social Isolation
t0_TICS_sorg	Trierer Inventar zum chronischen Stress Scale Chronic Worrying	TICS	TICS Subscale Chronic Worrying
t0_TICS_sscs	Trierer Inventar zum chronischen StressScale Screening Scale	TICS	TICS Screening Scale
t0_TIPI_1	Ten Item Personality Inventory	TIPI-G	Item 1
t0_TIPI_2	Ten Item Personality Inventory	TIPI-G	Item 2
t0_TIPI_3	Ten Item Personality Inventory	TIPI-G	Item 3
t0_TIPI_4	Ten Item Personality Inventory	TIPI-G	Item 4
t0_TIPI_5	Ten Item Personality Inventory	TIPI-G	Item 5
t0_TIPI_6	Ten Item Personality Inventory	TIPI-G	Item 6
t0_TIPI_7	Ten Item Personality Inventory	TIPI-G	Item 7
t0_TIPI_8	Ten Item Personality Inventory	TIPI-G	Item 8
t0_TIPI_9	Ten Item Personality Inventory	TIPI-G	Item 9
t0_TIPI_10	Ten Item Personality Inventory	TIPI-G	Item 10
t0_TIPI_2_r	Ten Item Personality Inventory	TIPI-G	Item 2 (reverse)
t0_TIPI_4_r	Ten Item Personality Inventory	TIPI-G	Item 4 (reverse)
t0_TIPI_6_r	Ten Item Personality Inventory	TIPI-G	Item 6 (reverse)
t0_TIPI_8_r	Ten Item Personality Inventory	TIPI-G	Item 8 (reverse)
t0_TIPI_10_r	Ten Item Personality Inventory	TIPI-G	Item 10 (reverse)
t0_TIPI_E	Ten Item Personality Inventory	TIPI-G	TIPI-G: Extraversion
t0_TIPI_V	Ten Item Personality Inventory	TIPI-G	TIPI-G: Agreeableness
t0_TIPI_G	Ten Item Personality Inventory	TIPI-G	TIPI-G: Conscientiousness
t0_TIPI_N	Ten Item Personality Inventory	TIPI-G	TIPI-G: Neuroticism / Emotional Stability
t0_TIPI_O	Ten Item Personality Inventory	TIPI-G	TIPI-G: Openess to Experience
StressCT	STRAIN in German for Adults	STRAIN	STRAIN Total Count of Stressors
StressTH	STRAIN in German for Adults	STRAIN	STRAIN Total Severity of Stressors
DHAllCT	STRAIN in German for Adults	STRAIN	STRAIN Domain: Housing - Total Count
DEAllCT	STRAIN in German for Adults	STRAIN	STRAIN Domain: Education - Total Count
DWAllCT	STRAIN in German for Adults	STRAIN	STRAIN Domain: Work - Total Count
DTAllCT	STRAIN in German for Adults	STRAIN	STRAIN Domain: Treatment/Health - Total Count
DMAllCT	STRAIN in German for Adults	STRAIN	STRAIN Domain: Marital/Partner - Total Count
DRAllCT	STRAIN in German for Adults	STRAIN	STRAIN Domain: Reproduction - Total Count
DFAllCT	STRAIN in German for Adults	STRAIN	STRAIN Domain: Financial - Total Count
DLAllCT	STRAIN in German for Adults	STRAIN	STRAIN Domain: Legal/Crime - Total Count
DOAllCT	STRAIN in German for Adults	STRAIN	STRAIN Domain: Other Relationships - Total Count
DDAllCT	STRAIN in German for Adults	STRAIN	STRAIN Domain: Death - Total Count
DXAllCT	STRAIN in German for Adults	STRAIN	STRAIN Domain: Life-Threatening Situations - Total Count
DPAllCT	STRAIN in German for Adults	STRAIN	STRAIN Domain: Possessions - Total Count
CIAllCT	STRAIN in German for Adults	STRAIN	STRAIN Characteristic: Interpersonal Loss - Total Count
CDAllCT	STRAIN in German for Adults	STRAIN	STRAIN Characteristic: Physical Danger - Total Count
CHAllCT	STRAIN in German for Adults	STRAIN	STRAIN Characteristic: Humiliation - Total Count
CEAllCT	STRAIN in German for Adults	STRAIN	STRAIN Characteristic: Entrapment - Total Count
CRAllCT	STRAIN in German for Adults	STRAIN	STRAIN Characteristic: Role Change/Reversal - Total Count
